# Supplementary material for: Distinct Effects of Alcohol Consumption and Smoking on Genetic Alterations in Head and Neck Carcinoma
Source: PLoS One. 2013 Nov 20;8(11):e80828. doi: 10.1371/journal.pone.0080828 (PMC3835411; doi:10.1371/journal.pone.0080828)
Supplement: Table S1 — Significant SCNAs detected between heavy drinkers and non-drinkers in the HPV-negative patients. (XLSX) [file pone.0080828.s001.xlsx]

## Sheet: Sheet1
Table S1. Significant SCNAs detected between heavy drinkers and non-drinkers in the HPV-negative patients
ProbeName	Corrected p-value	p-value	FCAbsolute	regulation	Description	ChromosomalLocation	ControlType	EntrezGeneID	GeneName	Go	RefNumber	Chromosome End Index_Avadis_	Chromosome Strand_Avadis_	ChromosomalLocation_1
A_16_P15024478	0.0480537	0.00288214	1.23021	down	Homo sapiens nicotinamide nucleotide adenylyltransferase 1 (NMNAT1), mRNA.		FALSE	64802	NMNAT1		138400	10035875	+	chr1:10035816-10035875
A_16_P35290024	0.0410989	0.00227075	1.23432	down	Homo sapiens Notch homolog 2 (Drosophila) (NOTCH2), mRNA.		FALSE	4853	NOTCH2		136950	120491612	+	chr1:120491553-120491612
A_14_P118104	0.0213531	0.000879184	1.21831	down	Homo sapiens sodium channel, nonvoltage-gated 1, delta (SCNN1D), transcript variant 1, mRNA.		FALSE	6339	SCNN1D		167513	1218032	+	chr1:1217984-1218032
A_14_P132684	0.0268144	0.00120759	1.28232	down	Homo sapiens mitochondrial ribosomal protein S21 (MRPS21), nuclear gene encoding mitochondrial protein, transcript variant 2, mRNA.		FALSE	54460	MRPS21		155373	150266601	+	chr1:150266547-150266601
A_14_P123543	0.0372004	0.0019441	1.24987	down	Homo sapiens interleukin 6 receptor (IL6R), transcript variant 1, mRNA.		FALSE	3570	IL6R		175251	154379349	+	chr1:154379290-154379349
A_14_P125581	0.0417918	0.00232449	1.39009	down	Homo sapiens family with sequence similarity 189, member B (FAM189B), transcript variant 1, mRNA.		FALSE		FAM189B		74527	155223311	+	chr1:155223256-155223311
A_14_P131501	0.0461997	0.00270687	1.25928	down	Homo sapiens progestin and adipoQ receptor family member VI (PAQR6), transcript variant 1, mRNA.		FALSE	79957	PAQR6		145585	156213550	+	chr1:156213501-156213550
A_18_P10336913	0.0320724	0.00156818	1.24416	down	Homo sapiens platelet endothelial aggregation receptor 1 (PEAR1), mRNA.		FALSE	375033	PEAR1		129741	156874002	+	chr1:156873950-156874002
A_14_P101731	0.0461926	0.00270572	1.21657	down	Homo sapiens adenylate cyclase 10 (soluble) (ADCY10), transcript variant 2, mRNA.		FALSE	55811	ADCY10		174619	167792234	+	chr1:167792189-167792234
A_14_P116543	0.0347865	0.00176299	1.43242	down	Homo sapiens chromosome 1 open reading frame 156 (C1orf156), mRNA.		FALSE	92342	C1orf156		162351	169763726	+	chr1:169763667-169763726
A_14_P131517	0.0161459	0.00060305	1.24016	down	Homo sapiens major histocompatibility complex, class I-related (MR1), mRNA.		FALSE	3140	MR1		139903	181013488	+	chr1:181013429-181013488
A_16_P00207099	0.0180176	0.000696903	1.34658	down	Homo sapiens nicotinamide nucleotide adenylyltransferase 2 (NMNAT2), transcript variant 2, mRNA.		FALSE	23057	NMNAT2		19915	183220951	+	chr1:183220892-183220951
A_14_P110603	0.046057	0.00269346	1.25303	down	Homo sapiens cysteine and glycine-rich protein 1 (CSRP1), transcript variant 1, mRNA.		FALSE	1465	CSRP1		109430	201453154	+	chr1:201453095-201453154
A_16_P00233855	0.00433706	0.000102296	1.28038	down	Homo sapiens protein tyrosine phosphatase, receptor type, V (pseudogene) (PTPRV), non-coding RNA.		FALSE	148713	PTPRV		139881	202138665	+	chr1:202138607-202138665
A_16_P15421088	0.0498413	0.00305017	1.24961	down	Homo sapiens LEM domain containing 1 (LEMD1), mRNA.		FALSE	93273	LEMD1		123440	205383385	+	chr1:205383326-205383385
A_16_P00268744	0.0196689	0.000785001	1.27604	down	Homo sapiens wingless-type MMTV integration site family, member 9A (WNT9A), mRNA.		FALSE	7483	WNT9A		9974	228111299	+	chr1:228111246-228111299
A_16_P00269481	0.0262672	0.0011733	1.22383	down	Homo sapiens ring finger protein 187 (RNF187), mRNA.		FALSE	149603	RNF187		44114	228681753	+	chr1:228681703-228681753
A_16_P35502342	0.0307342	0.00147149	1.26263	down	Homo sapiens tripartite motif-containing 67 (TRIM67), mRNA.		FALSE	440730	TRIM67		11893	231337112	+	chr1:231337053-231337112
A_16_P00280512	0.0349621	0.00177673	1.34915	down	Homo sapiens EDAR-associated death domain (EDARADD), transcript variant A, mRNA.		FALSE	128178	EDARADD		126629	236619787	+	chr1:236619728-236619787
A_16_P15518166	0.0485481	0.00293075	1.27842	down	Homo sapiens SET and MYND domain containing 3 (SMYD3), transcript variant 2, mRNA.		FALSE	64754	SMYD3		62881	245915490	+	chr1:245915431-245915490
A_14_P110030	0.0346871	0.00175595	1.36123	down	Homo sapiens zinc finger protein 496 (ZNF496), mRNA.		FALSE	84838	ZNF496		83555	247473765	+	chr1:247473711-247473765
A_16_P15067523	0.0337472	0.001687	1.20824	down	Homo sapiens phosphatase and actin regulator 4 (PHACTR4), transcript variant 1, mRNA.		FALSE	65979	PHACTR4		149982	28722548	+	chr1:28722489-28722548
A_16_P15007346	0.0474097	0.00281913	1.23028	down	Homo sapiens PR domain containing 16 (PRDM16), transcript variant 1, mRNA.		FALSE	63976	PRDM16		43349	3044955	+	chr1:3044896-3044955
A_16_P15007577	0.0418957	0.00233463	1.26258	down	Homo sapiens PR domain containing 16 (PRDM16), transcript variant 1, mRNA.		FALSE	63976	PRDM16		13917	3111964	+	chr1:3111905-3111964
A_16_P00041205	0.0293491	0.00137313	1.22601	down	Homo sapiens arginine decarboxylase (ADC), mRNA.		FALSE	113451	ADC		11955	33564227	+	chr1:33564168-33564227
A_16_P15092334	0.0402628	0.00219296	1.21643	down	Homo sapiens microtubule-actin crosslinking factor 1 (MACF1), transcript variant 1, mRNA.		FALSE	23499	MACF1		133223	39929276	+	chr1:39929217-39929276
A_16_P00055032	0.0466897	0.00275277	1.31006	down	Homo sapiens protein tyrosine phosphatase, receptor type, F (PTPRF), transcript variant 1, mRNA.		FALSE	5792	PTPRF		110661	44030280	+	chr1:44030221-44030280
A_14_P114254	0.0177003	0.000680849	1.30346	down	Homo sapiens ribosomal protein S8 (RPS8), mRNA.		FALSE	6202	RPS8		77148	45242144	+	chr1:45242087-45242144
A_16_P15016317	0.0461983	0.00270652	1.25815	down	Homo sapiens kelch-like 21 (Drosophila) (KLHL21), mRNA.		FALSE	9903	KLHL21		163631	6652342	+	chr1:6652283-6652342
A_16_P00009821	0.0187394	0.000733811	1.2144	down	Homo sapiens Parkinson disease (autosomal recessive, early onset) 7 (PARK7), transcript variant 2, mRNA.		FALSE	11315	PARK7		35463	8032149	+	chr1:8032090-8032149
A_16_P38912688	0.0459237	0.00268274	1.23717	down	Homo sapiens WD repeat domain 37 (WDR37), mRNA.		FALSE	22884	WDR37		62480	1144996	+	chr10:1144937-1144996
A_14_P110391	0.012515	0.000423807	1.21126	down	Homo sapiens BMI1 polycomb ring finger oncogene (BMI1), mRNA.		FALSE	648	BMI1		161383	22611348	+	chr10:22611293-22611348
A_16_P02201297	0.0458255	0.00267489	1.34248	down	Homo sapiens phosphofructokinase, platelet (PFKP), mRNA.		FALSE	5214	PFKP		145697	3114447	+	chr10:3114388-3114447
A_16_P02286393	0.0490472	0.00297545	1.22562	down	Homo sapiens hexokinase 1 (HK1), nuclear gene encoding mitochondrial protein, transcript variant 3, mRNA.		FALSE	3098	HK1		48426	71089721	+	chr10:71089662-71089721
A_18_P10792070	0.0435517	0.00247135	1.22722	down	Homo sapiens cadherin-related 23 (CDH23), transcript variant 5, mRNA.		FALSE	64072	CDH23		5974	73199428	+	chr10:73199373-73199428
A_14_P128678	0.0464609	0.00273321	1.31847	down	Homo sapiens zinc finger protein 503 (ZNF503), mRNA.		FALSE	84858	ZNF503		113200	77160432	+	chr10:77160375-77160432
A_14_P124508	0.0371032	0.001937	1.20986	down	Homo sapiens frequently rearranged in advanced T-cell lymphomas (FRAT1), mRNA.		FALSE	10023	FRAT1		114829	99080589	+	chr10:99080532-99080589
A_16_P39143660	0.0435515	0.00247043	1.32258	down	Homo sapiens ribosomal RNA processing 12 homolog (S. cerevisiae) (RRP12), transcript variant 2, mRNA.		FALSE	23223	RRP12		17563	99133849	+	chr10:99133790-99133849
A_14_P119063	0.0499197	0.00306098	1.38801	down	Homo sapiens E74-like factor 5 (ets domain transcription factor) (ELF5), transcript variant 1, mRNA.		FALSE	2001	ELF5		92590	34525903	+	chr11:34525844-34525903
A_16_P39253156	0.0342187	0.00172038	1.61394	up	Homo sapiens TRIM6-TRIM34 readthrough (TRIM6-TRIM34), mRNA.		FALSE	445372	TRIM6-TRIM34		41992	5638612	+	chr11:5638553-5638612
A_14_P106172	0.0368552	0.0019215	1.25561	down	Homo sapiens eukaryotic translation elongation factor 1 gamma (EEF1G), mRNA.		FALSE	1937	EEF1G		129141	62336124	+	chr11:62336065-62336124
A_16_P02457189	0.0122129	0.000409789	1.25143	down	Homo sapiens stress-induced-phosphoprotein 1 (STIP1), mRNA.		FALSE	10963	STIP1		155466	63971537	+	chr11:63971478-63971537
A_14_P101302	0.0267582	0.00120444	1.22657	down	Homo sapiens calpain 1, (mu/I) large subunit (CAPN1), mRNA.		FALSE	823	CAPN1		43412	64951326	+	chr11:64951267-64951326
A_14_P126179	0.0401642	0.00218499	1.25232	down	Homo sapiens MUS81 endonuclease homolog (S. cerevisiae) (MUS81), mRNA.		FALSE	80198	MUS81		173787	65632239	+	chr11:65632191-65632239
A_16_P39395716	0.0101389	0.000317996	1.58891	down	Homo sapiens fibroblast growth factor 19 (FGF19), mRNA.		FALSE	9965	FGF19		34592	69516071	+	chr11:69516012-69516071
A_14_P108289	0.0135269	0.000470371	1.68221	down	Homo sapiens fibroblast growth factor 3 (murine mammary tumor virus integration site (v-int-2) oncogene homolog) (FGF3), mRNA.		FALSE	2248	FGF3		16188	69624776	+	chr11:69624717-69624776
A_14_P113283	0.0300502	0.00142171	1.43068	down	Homo sapiens fibroblast growth factor 3 (murine mammary tumor virus integration site (v-int-2) oncogene homolog) (FGF3), mRNA.		FALSE	2248	FGF3		151225	69628261	+	chr11:69628208-69628261
A_14_P124753	0.0441037	0.00252007	1.49894	down	Homo sapiens fibroblast growth factor 3 (murine mammary tumor virus integration site (v-int-2) oncogene homolog) (FGF3), mRNA.		FALSE	2248	FGF3		167821///60225///41326///30895///149657	69630454	+	chr11:69630395-69630454
A_16_P02464570	0.0189279	0.000745676	1.76102	down	Homo sapiens anoctamin 1, calcium activated chloride channel (ANO1), transcript variant 1, mRNA.		FALSE		ANO1		104045	69935496	+	chr11:69935437-69935496
A_14_P128746	0.0399383	0.00216786	1.54409	down	Homo sapiens anoctamin 1, calcium activated chloride channel (ANO1), transcript variant 1, mRNA.		FALSE		ANO1		67950	69951883	+	chr11:69951827-69951883
A_16_P02464626	0.0316326	0.00153662	1.49963	down	Homo sapiens anoctamin 1, calcium activated chloride channel (ANO1), transcript variant 1, mRNA.		FALSE		ANO1		128558	69962608	+	chr11:69962553-69962608
A_14_P107655	0.00663865	0.000180864	1.65522	down	Homo sapiens anoctamin 1, calcium activated chloride channel (ANO1), transcript variant 1, mRNA.		FALSE		ANO1		81614	70010152	+	chr11:70010093-70010152
A_14_P134238	0.0216001	0.000893882	1.57078	down	Homo sapiens protein tyrosine phosphatase, receptor type, f polypeptide (PTPRF), interacting protein (liprin), alpha 1 (PPFIA1), transcript variant 1, mRNA.		FALSE	8500	PPFIA1		72204	70162917	+	chr11:70162858-70162917
A_16_P19276671	0.0379342	0.00200033	1.43653	down	Homo sapiens cortactin (CTTN), transcript variant 1, mRNA.		FALSE	2017	CTTN		141548	70271227	+	chr11:70271169-70271227
A_16_P32976152	0.00535228	0.000135458	1.68315	down	Homo sapiens cortactin (CTTN), transcript variant 1, mRNA.		FALSE	2017	CTTN		137530	70282304	+	chr11:70282245-70282304
A_16_P02465175	0.0277641	0.00126448	1.41069	down	Homo sapiens SH3 and multiple ankyrin repeat domains 2 (SHANK2), transcript variant 2, mRNA.		FALSE	22941	SHANK2		163954	70324658	+	chr11:70324599-70324658
A_16_P02465706	0.0456035	0.00265481	1.43058	down	Homo sapiens SH3 and multiple ankyrin repeat domains 2 (SHANK2), transcript variant 1, mRNA.		FALSE	22941	SHANK2		154385	70655634	+	chr11:70655575-70655634
A_16_P19277783	0.0492464	0.0029918	1.38061	down	Homo sapiens SH3 and multiple ankyrin repeat domains 2 (SHANK2), transcript variant 1, mRNA.		FALSE	22941	SHANK2		60616	70678459	+	chr11:70678400-70678459
A_16_P02466483	0.0210154	0.000860943	1.52946	down	Homo sapiens NAD synthetase 1 (NADSYN1), mRNA.		FALSE	55191	NADSYN1		152500	71188697	+	chr11:71188638-71188697
A_16_P02467557	0.0245947	0.00106712	1.21113	down	Homo sapiens phosphodiesterase 2A, cGMP-stimulated (PDE2A), transcript variant 3, transcribed RNA.		FALSE	5138	PDE2A		124099	72342430	+	chr11:72342376-72342430
A_14_P134209	0.0479458	0.00287298	1.3323	down	Homo sapiens protein phosphatase methylesterase 1 (PPME1), mRNA.		FALSE	51400	PPME1		177160	73965381	+	chr11:73965322-73965381
A_14_P102335	0.0361406	0.00186761	1.24762	down	Homo sapiens transmembrane protein 119 (TMEM119), mRNA.		FALSE	338773	TMEM119		154379	108988418	+	chr12:108988359-108988418
A_14_P116653	0.0497453	0.00303785	1.27522	down	Homo sapiens tescalcin (TESC), transcript variant 2, mRNA.		FALSE	54997	TESC		132210	117491394	+	chr12:117491335-117491394
A_14_P107958	0.0410752	0.00226772	1.29293	down	Homo sapiens protein arginine methyltransferase 8 (PRMT8), mRNA.		FALSE	56341	PRMT8		127572	3702861	+	chr12:3702802-3702861
A_16_P39644322	0.0377475	0.0019851	1.20888	down	Homo sapiens solute carrier family 2 (facilitated glucose transporter), member 13 (SLC2A13), mRNA.		FALSE	114134	SLC2A13		42753	40495086	+	chr12:40495027-40495086
A_16_P02614890	0.038282	0.00202929	1.35374	down	Homo sapiens histone deacetylase 7 (HDAC7), transcript variant 4, mRNA.		FALSE	51564	HDAC7		27980	48202767	+	chr12:48202708-48202767
A_14_P116977	0.0402061	0.00218867	1.23717	down	Homo sapiens transmembrane protein 106C (TMEM106C), transcript variant 4, mRNA.		FALSE	79022	TMEM106C		27608	48361335	+	chr12:48361276-48361335
A_14_P127367	0.0194438	0.000771956	1.29683	down	Homo sapiens wingless-type MMTV integration site family, member 10B (WNT10B), mRNA.		FALSE	7480	WNT10B		124258	49365112	+	chr12:49365056-49365112
A_16_P02617591	0.0317666	0.00154533	1.31307	down	Homo sapiens Fas apoptotic inhibitory molecule 2 (FAIM2), mRNA.		FALSE	23017	FAIM2		54758	50279004	+	chr12:50278945-50279004
A_14_P105113	0.0286266	0.0013241	1.37328	down	Homo sapiens cysteine sulfinic acid decarboxylase (CSAD), mRNA.		FALSE	51380	CSAD		62561	53551497	+	chr12:53551438-53551497
A_14_P106559	0.0258134	0.00114359	1.45329	down	Homo sapiens integrin, alpha 5 (fibronectin receptor, alpha polypeptide) (ITGA5), mRNA.		FALSE	3678	ITGA5		61763	54802911	+	chr12:54802854-54802911
A_14_P113460	0.0388407	0.00207731	1.22325	down	Homo sapiens myosin, light chain 6B, alkali, smooth muscle and non-muscle (MYL6B), mRNA.		FALSE	140465	MYL6B		15072	56547494	+	chr12:56547446-56547494
A_14_P133616	0.038175	0.00201855	1.2446	down	Homo sapiens myosin, light chain 6B, alkali, smooth muscle and non-muscle (MYL6B), mRNA.		FALSE	140465	MYL6B		160566	56549072	+	chr12:56549013-56549072
A_14_P130377	0.0387799	0.00207237	1.21654	down	Homo sapiens coenzyme Q10 homolog A (S. cerevisiae) (COQ10A), transcript variant 1, mRNA.		FALSE	93058	COQ10A		110402	56661556	+	chr12:56661500-56661556
A_14_P108920	0.0408281	0.00224494	1.23144	down	Homo sapiens G protein-coupled receptor 182 (GPR182), mRNA.		FALSE	11318	GPR182		52580	57388616	+	chr12:57388559-57388616
A_16_P02628402	0.00933814	0.000284355	1.22304	down	Homo sapiens advillin (AVIL), mRNA.		FALSE	10677	AVIL		157975	58200282	+	chr12:58200223-58200282
A_16_P39557938	0.0451105	0.00261334	1.3397	down	Homo sapiens WNK lysine deficient protein kinase 1 (WNK1), mRNA.		FALSE	65125	WNK1		16890	866786	+	chr12:866727-866786
A_16_P20085166	0.0252365	0.00110547	1.23858	down	Homo sapiens solute carrier family 39 (zinc transporter), member 9 (SLC39A9), mRNA.		FALSE	55334	SLC39A9		121911	69872905	+	chr14:69872846-69872905
A_14_P118554	0.029358	0.00137405	1.31928	down	Homo sapiens zinc finger, DHHC-type containing 22 (ZDHHC22), mRNA.		FALSE	283576	ZDHHC22		122358	77599248	+	chr14:77599189-77599248
A_14_P118471	0.0352661	0.00180156	1.39184	down	Homo sapiens LysM, putative peptidoglycan-binding, domain containing 4 (LYSMD4), mRNA.		FALSE	145748	LYSMD4		96852	100269908	+	chr15:100269849-100269908
A_16_P03099006	0.0151283	0.000549485	1.28086	down	Homo sapiens chondroitin sulfate synthase 1 (CHSY1), mRNA.		FALSE	22856	CHSY1		22845	101728234	+	chr15:101728175-101728234
A_14_P131511	0.0132415	0.000457185	1.26999	down	Homo sapiens transient receptor potential cation channel, subfamily M, member 1 (TRPM1), mRNA.		FALSE	4308	TRPM1		47102	31352542	+	chr15:31352483-31352542
A_16_P03014459	0.0487937	0.00295472	1.28659	down	Homo sapiens DnaJ (Hsp40) homolog, subfamily C, member 17 (DNAJC17), mRNA.		FALSE	55192	DNAJC17		85771	41087767	+	chr15:41087709-41087767
A_16_P03019088	0.0235724	0.00100819	1.21347	down	Homo sapiens cancer susceptibility candidate 4 (CASC4), transcript variant 1, mRNA.		FALSE	113201	CASC4		148441	44609338	+	chr15:44609279-44609338
A_14_P139419	0.0410208	0.00226241	1.26446	down	Homo sapiens RAB27A, member RAS oncogene family (RAB27A), transcript variant 2, mRNA.		FALSE	5873	RAB27A		105049	55542109	+	chr15:55542050-55542109
A_16_P03041908	0.00870227	0.000258808	1.26121	down	Homo sapiens RAR-related orphan receptor A (RORA), transcript variant 1, mRNA.		FALSE	6095	RORA		166841	60997157	+	chr15:60997098-60997157
A_14_P110179	0.00103485	1.22759e-05	1.2545	down	Homo sapiens death-associated protein kinase 2 (DAPK2), mRNA.		FALSE	23604	DAPK2		152635	64200159	+	chr15:64200100-64200159
A_16_P03063765	0.0421581	0.00235631	1.24965	down	Homo sapiens chondroitin sulfate proteoglycan 4 (CSPG4), mRNA.		FALSE	1464	CSPG4		33110	75988432	+	chr15:75988386-75988432
A_16_P03067908	0.0353269	0.00180682	1.32246	down	Homo sapiens Ras protein-specific guanine nucleotide-releasing factor 1 (RASGRF1), transcript variant 3, mRNA.		FALSE	5923	RASGRF1		180276///20595///81723///95161///69910	79321509	+	chr15:79321450-79321509
A_14_P120774	0.0199996	0.000803536	1.2797	down	Homo sapiens hyaluronan and proteoglycan link protein 3 (HAPLN3), mRNA.		FALSE	145864	HAPLN3		142400	89437344	+	chr15:89437293-89437344
A_14_P101161	0.0365505	0.00189822	1.31099	down	Homo sapiens calcium and integrin binding 1 (calmyrin) (CIB1), mRNA.		FALSE	10519	CIB1		31157	90774458	+	chr15:90774409-90774458
A_14_P107149	0.0471552	0.00279654	1.22444	down	Homo sapiens furin (paired basic amino acid cleaving enzyme) (FURIN), mRNA.		FALSE	5045	FURIN		114475	91421707	+	chr15:91421648-91421707
A_14_P105951	0.0361693	0.00187048	1.32707	down	Homo sapiens feline sarcoma oncogene (FES), transcript variant 4, mRNA.		FALSE	2242	FES		51386	91435678	+	chr15:91435619-91435678
A_16_P20350629	0.0320047	0.00156283	1.28339	down	Homo sapiens RGM domain family, member A (RGMA), transcript variant 2, mRNA.		FALSE	56963	RGMA		56635	93586680	+	chr15:93586621-93586680
A_18_P12353656	0.0208198	0.000849922	1.25423	down	Homo sapiens pyroglutamyl-peptidase 1-like (LOC145814), transcript variant 1, mRNA.		FALSE		LOC145814		171193	99521874	+	chr15:99521815-99521874
A_14_P111577	0.0266874	0.00119925	1.23539	down	Homo sapiens aspartate beta-hydroxylase domain containing 1 (ASPHD1), mRNA.		FALSE	253982	ASPHD1		15813	29917394	+	chr16:29917337-29917394
A_14_P122595	0.0392219	0.00210926	1.24349	down	Homo sapiens INO80 complex subunit E (INO80E), mRNA.		FALSE		INO80E		179576	30014492	+	chr16:30014446-30014492
A_14_P137187	0.037713	0.00198235	1.25099	down	Homo sapiens septin 1 (SEPT1), mRNA.		FALSE		2013-09-01		89228	30391373	+	chr16:30391326-30391373
A_14_P117035	0.0427916	0.00240631	1.20813	down	Homo sapiens sphingomyelin phosphodiesterase 3, neutral membrane (neutral sphingomyelinase II) (SMPD3), mRNA.		FALSE	55512	SMPD3		102316	68401731	+	chr16:68401681-68401731
A_16_P03177335	0.0497453	0.00303821	1.26352	down	Homo sapiens zinc and ring finger 1 (ZNRF1), mRNA.		FALSE	84937	ZNRF1		100188	75142236	+	chr16:75142177-75142236
A_16_P20605373	0.0226333	0.000951288	1.22249	down	Homo sapiens tripartite motif-containing 16-like (TRIM16L), mRNA.		FALSE	147166	TRIM16L		82213	18627373	+	chr17:18627322-18627373
A_14_P120769	0.048513	0.00292537	1.30102	down	Homo sapiens ubiquitin specific peptidase 22 (USP22), mRNA.		FALSE	23326	USP22		133864	20936655	+	chr17:20936596-20936655
A_14_P200464	0.0421581	0.00235611	1.37647	down	Homo sapiens polymerase (DNA-directed), delta interacting protein 2 (POLDIP2), mRNA.		FALSE	26073	POLDIP2		167550	26679984	+	chr17:26679925-26679984
A_14_P102958	0.0486894	0.00294587	1.22317	down	Homo sapiens myosin XVIIIA (MYO18A), transcript variant 1, mRNA.		FALSE	399687	MYO18A		29284	27408450	+	chr17:27408391-27408450
A_14_P101287	0.00509384	0.000126544	1.26958	down	Homo sapiens myosin XVIIIA (MYO18A), transcript variant 1, mRNA.		FALSE	399687	MYO18A		3857	27449295	+	chr17:27449241-27449295
A_14_P116791	0.0113276	0.00037007	1.3304	down	Homo sapiens RAP1 GTPase activating protein 2 (RAP1GAP2), transcript variant 2, mRNA.		FALSE		RAP1GAP2		150996	2920876	+	chr17:2920820-2920876
A_16_P20623578	0.0423284	0.00237023	1.21419	down	Homo sapiens RAB11 family interacting protein 4 (class II) (RAB11FIP4), mRNA.		FALSE	84440	RAB11FIP4		31375	29768428	+	chr17:29768369-29768428
A_14_P104111	0.0457287	0.00266686	1.25007	down	Homo sapiens sperm acrosome associated 3 (SPACA3), mRNA.		FALSE	124912	SPACA3		109837	31319765	+	chr17:31319707-31319765
A_14_P129515	0.0437405	0.00248772	1.30589	down	Homo sapiens acyl-malonyl condensing enzyme 1 (AMAC1), mRNA.		FALSE	146861	AMAC1		166755	33519806	+	chr17:33519747-33519806
A_16_P20639903	0.0303302	0.00144391	1.26341	down	Homo sapiens G protein-coupled receptor 179 (GPR179), mRNA.		FALSE	440435	GPR179		7542	36497081	+	chr17:36497022-36497081
A_16_P20640233	0.00606369	0.000160248	1.22068	down	Homo sapiens Rho GTPase activating protein 23 (ARHGAP23), mRNA.		FALSE	57636	ARHGAP23		8360	36623838	+	chr17:36623779-36623838
A_14_P137262	0.0454632	0.00264454	1.30666	down	Homo sapiens phosphatidylinositol-5-phosphate 4-kinase, type II, beta (PIP4K2B), mRNA.		FALSE	8396	PIP4K2B		69633	36935473	+	chr17:36935414-36935473
A_14_P124478	0.0341328	0.00171507	1.30933	down	Homo sapiens calcium channel, voltage-dependent, beta 1 subunit (CACNB1), transcript variant 1, mRNA.		FALSE	782	CACNB1		28958	37340377	+	chr17:37340333-37340377
A_16_P03242187	0.0203775	0.000824331	1.23742	down	Homo sapiens calcium channel, voltage-dependent, beta 1 subunit (CACNB1), transcript variant 1, mRNA.		FALSE	782	CACNB1		157254	37350132	+	chr17:37350074-37350132
A_16_P20642625	0.0181844	0.000706929	1.38051	down	Homo sapiens cyclin-dependent kinase 12 (CDK12), transcript variant 2, mRNA.		FALSE		CDK12		65578	37686863	+	chr17:37686804-37686863
A_14_P109230	0.0405184	0.00221549	1.22468	down	Homo sapiens neurogenic differentiation 2 (NEUROD2), mRNA.		FALSE	4761	NEUROD2		98846	37763667	+	chr17:37763610-37763667
A_14_P115607	0.0287797	0.00133701	1.28898	down	Homo sapiens protein phosphatase 1, regulatory (inhibitor) subunit 1B (PPP1R1B), transcript variant 1, mRNA.		FALSE	84152	PPP1R1B		36950	37792577	+	chr17:37792526-37792577
A_14_P107703	0.0486712	0.00294308	1.2735	down	Homo sapiens titin-cap (telethonin) (TCAP), mRNA.		FALSE	8557	TCAP		82237	37822821	+	chr17:37822770-37822821
A_14_P121224	0.0128028	0.000436906	1.49893	down	Homo sapiens post-GPI attachment to proteins 3 (PGAP3), mRNA.		FALSE		PGAP3		101252	37834067	+	chr17:37834008-37834067
A_16_P03242831	0.00916419	0.000276994	1.33762	down	Homo sapiens post-GPI attachment to proteins 3 (PGAP3), mRNA.		FALSE		PGAP3		122216	37843239	+	chr17:37843180-37843239
A_14_P121276	0.00887429	0.000265872	1.47162	down	Homo sapiens v-erb-b2 erythroblastic leukemia viral oncogene homolog 2, neuro/glioblastoma derived oncogene homolog (avian) (ERBB2), transcript variant 2, mRNA.		FALSE	2064	ERBB2		147476	37856872	+	chr17:37856817-37856872
A_14_P114826	0.0183306	0.0007142	1.47253	down	Homo sapiens v-erb-b2 erythroblastic leukemia viral oncogene homolog 2, neuro/glioblastoma derived oncogene homolog (avian) (ERBB2), transcript variant 2, mRNA.		FALSE	2064	ERBB2		121982	37868207	+	chr17:37868158-37868207
A_16_P20643178	0.0471639	0.00279771	1.27211	down	Homo sapiens v-erb-b2 erythroblastic leukemia viral oncogene homolog 2, neuro/glioblastoma derived oncogene homolog (avian) (ERBB2), transcript variant 2, mRNA.		FALSE	2064	ERBB2		12902///50010///104653///24064///13980	37874445	+	chr17:37874386-37874445
A_16_P20643433	0.0382224	0.00202326	1.36287	down	Homo sapiens IKAROS family zinc finger 3 (Aiolos) (IKZF3), transcript variant 1, mRNA.		FALSE	22806	IKZF3		104133	37960199	+	chr17:37960140-37960199
A_14_P127625	0.0114021	0.000373244	1.35781	down	Homo sapiens ORM1-like 3 (S. cerevisiae) (ORMDL3), mRNA.		FALSE	94103	ORMDL3		122350	38077400	+	chr17:38077341-38077400
A_14_P100870	0.0428994	0.00241584	1.26227	down	Homo sapiens mediator complex subunit 24 (MED24), transcript variant 2, mRNA.		FALSE	9862	MED24		158790	38177636	+	chr17:38177579-38177636
A_14_P109913	0.0156184	0.000574957	1.30208	down	Homo sapiens retinoic acid receptor, alpha (RARA), transcript variant 1, mRNA.		FALSE	5914	RARA		123524	38493909	+	chr17:38493850-38493909
A_14_P117224	0.0106516	0.000340611	1.23421	down	Homo sapiens topoisomerase (DNA) II alpha 170kDa (TOP2A), mRNA.		FALSE	7153	TOP2A		19527///96951///28451///88627///92110	38551818	+	chr17:38551759-38551818
A_16_P03269656	0.0481605	0.00289522	1.21246	down	Homo sapiens tubulin, delta 1 (TUBD1), mRNA.		FALSE	51174	TUBD1		170744	57968267	+	chr17:57968209-57968267
A_14_P110662	0.0227318	0.000956479	1.21601	down	Homo sapiens tweety homolog 2 (Drosophila) (TTYH2), transcript variant 1, mRNA.		FALSE	94015	TTYH2		39241	72249269	+	chr17:72249220-72249269
A_16_P20738700	0.0422743	0.00236647	1.35755	down	Homo sapiens TIMP metallopeptidase inhibitor 2 (TIMP2), mRNA.		FALSE	7077	TIMP2		3284	76877759	+	chr17:76877701-76877759
A_14_P128792	0.0475954	0.0028387	1.24282	down	Homo sapiens TIMP metallopeptidase inhibitor 2 (TIMP2), mRNA.		FALSE	7077	TIMP2		3705	76887247	+	chr17:76887188-76887247
A_14_P116546	0.0471552	0.00279652	1.24838	down	Homo sapiens chromosome 17 open reading frame 70 (C17orf70), transcript variant 2, mRNA.		FALSE	80233	C17orf70		61555	79508677	+	chr17:79508630-79508677
A_14_P104609	0.0269149	0.00121445	1.20245	down	Homo sapiens alveolar soft part sarcoma chromosome region, candidate 1 (ASPSCR1), mRNA.		FALSE	79058	ASPSCR1		8381	79953026	+	chr17:79952967-79953026
A_14_P134928	0.046936	0.00277632	1.30991	down	Homo sapiens KIAA0427 (KIAA0427), transcript variant 2, mRNA.		FALSE	9811	KIAA0427		72268	46278857	+	chr18:46278798-46278857
A_14_P106533	0.0420658	0.00234751	1.28964	down	Homo sapiens ELAV (embryonic lethal, abnormal vision, Drosophila)-like 3 (Hu antigen C) (ELAVL3), transcript variant 1, mRNA.		FALSE	1995	ELAVL3		54122	11574881	+	chr19:11574822-11574881
A_14_P115933	0.02332	0.000992659	1.26498	down	Homo sapiens peroxiredoxin 2 (PRDX2), nuclear gene encoding mitochondrial protein, transcript variant 1, mRNA.		FALSE	7001	PRDX2		9367	12907669	+	chr19:12907616-12907669
A_16_P03429924	0.0374065	0.00196071	1.22152	down	Homo sapiens family with sequence similarity 129, member C (FAM129C), transcript variant 2, mRNA.		FALSE	199786	FAM129C		68072	17639258	+	chr19:17639199-17639258
A_14_P123363	0.0381283	0.00201517	1.42792	down	Homo sapiens ankyrin repeat domain 27 (VPS9 domain) (ANKRD27), mRNA.		FALSE	84079	ANKRD27		94526	33131258	+	chr19:33131199-33131258
A_16_P03448413	0.0408944	0.00225095	1.28773	down	Homo sapiens signal-induced proliferation-associated 1 like 3 (SIPA1L3), mRNA.		FALSE	23094	SIPA1L3		151131	38551753	+	chr19:38551694-38551753
A_14_P114726	0.0476318	0.0028417	1.25773	down	Homo sapiens DEAH (Asp-Glu-Ala-His) box polypeptide 34 (DHX34), mRNA.		FALSE	9704	DHX34		27241	47856283	+	chr19:47856225-47856283
A_14_P125125	0.0339963	0.00170468	1.3947	down	Homo sapiens secretory blood group 1 (SEC1), non-coding RNA.		FALSE		SEC1		164626	49164704	+	chr19:49164648-49164704
A_14_P118113	0.0309252	0.00148542	1.32258	down	Homo sapiens carnitine palmitoyltransferase 1C (CPT1C), transcript variant 1, mRNA.		FALSE	126129	CPT1C		128065	50194903	+	chr19:50194851-50194903
A_16_P03460694	0.0207706	0.000846714	1.22776	down	Homo sapiens leucine rich repeat containing 4B (LRRC4B), mRNA.		FALSE	94030	LRRC4B		164273	51053870	+	chr19:51053811-51053870
A_14_P103486	0.0412434	0.00228183	1.27552	down	Homo sapiens cytochrome c oxidase subunit VIb polypeptide 2 (testis) (COX6B2), mRNA.		FALSE	125965	COX6B2		177543	55865001	+	chr19:55864948-55865001
A_14_P122611	0.0294705	0.0013817	1.2099	down	Homo sapiens solute carrier family 27 (fatty acid transporter), member 5 (SLC27A5), mRNA.		FALSE	10998	SLC27A5		143841	59021601	+	chr19:59021546-59021601
A_14_P200560	0.0160344	0.000596293	1.26251	down	Homo sapiens tripartite motif-containing 28 (TRIM28), mRNA.		FALSE	10155	TRIM28		166897	59060257	+	chr19:59060208-59060257
A_14_P107127	0.0323853	0.00159002	1.26806	down	Homo sapiens ubiquitin-conjugating enzyme E2M (UBC12 homolog, yeast) (UBE2M), mRNA.		FALSE	9040	UBE2M		116822	59069256	+	chr19:59069204-59069256
A_14_P107974	0.0248316	0.00108121	1.28257	down	Homo sapiens hypothetical LOC65996 (MGC2752), non-coding RNA.		FALSE		MGC2752		110631	59092570	+	chr19:59092515-59092570
A_16_P03412386	0.0410242	0.00226283	1.20936	down	Homo sapiens polypyrimidine tract binding protein 1 (PTBP1), transcript variant 1, mRNA.		FALSE	5725	PTBP1		80562	807528	+	chr19:807469-807528
A_14_P103085	0.0286071	0.00132287	1.28459	down	Homo sapiens AT rich interactive domain 3A (BRIGHT-like) (ARID3A), mRNA.		FALSE	1820	ARID3A		59597	939476	+	chr19:939422-939476
A_16_P15551147	0.0098224	0.000303815	1.26301	down	Homo sapiens cystin 1 (CYS1), mRNA.		FALSE	192668	CYS1		132602	10205430	+	chr2:10205371-10205430
A_16_P00312980	0.0331029	0.00164178	1.21085	down	Homo sapiens chromosome 2 open reading frame 48 (C2orf48), mRNA.		FALSE	348738	C2orf48		134495	10285488	+	chr2:10285431-10285488
A_16_P00313351	0.0440742	0.0025174	1.42411	down	Homo sapiens hippocalcin-like 1 (HPCAL1), transcript variant 1, mRNA.		FALSE	3241	HPCAL1		66827	10535449	+	chr2:10535390-10535449
A_14_P113942	0.0321626	0.00157512	1.33022	down	Homo sapiens ATPase, H+ transporting, lysosomal 42kDa, V1 subunit C2 (ATP6V1C2), transcript variant 1, mRNA.		FALSE	245973	ATP6V1C2		88302	10904491	+	chr2:10904434-10904491
A_16_P00314468	0.0489534	0.00296835	1.23158	down	Homo sapiens PQ loop repeat containing 3 (PQLC3), mRNA.		FALSE	130814	PQLC3		77619	11297871	+	chr2:11297812-11297871
A_16_P00315178	0.044941	0.00259684	1.32464	down	Homo sapiens growth regulation by estrogen in breast cancer 1 (GREB1), transcript variant a, mRNA.		FALSE		GREB1		113115	11757028	+	chr2:11756969-11757028
A_14_P201960	0.0280069	0.00128283	1.3018	down	Homo sapiens protein tyrosine phosphatase, non-receptor type 18 (brain-derived) (PTPN18), transcript variant 2, mRNA.		FALSE	26469	PTPN18		3807	131132129	+	chr2:131132071-131132129
A_16_P15838745	0.0346022	0.00174766	1.3614	down	Homo sapiens lactase (LCT), mRNA.		FALSE	3938	LCT		122851	136552733	+	chr2:136552674-136552733
A_16_P35912280	0.0322324	0.00157917	1.22659	down	Homo sapiens formin-like 2 (FMNL2), mRNA.		FALSE	114793	FMNL2		36459	153494104	+	chr2:153494045-153494104
A_16_P15563704	0.00273056	5.35651e-05	1.2983	down	Homo sapiens neuroblastoma amplified sequence (NBAS), mRNA.		FALSE		NBAS		145148	15358539	+	chr2:15358480-15358539
A_14_P201127	0.0438431	0.00249622	1.21221	down	Homo sapiens distal-less homeobox 2 (DLX2), mRNA.		FALSE	1746	DLX2		18130	172966365	+	chr2:172966320-172966365
A_14_P201451	0.0489735	0.00296998	1.28756	down	Homo sapiens ATP synthase, H+ transporting, mitochondrial F0 complex, subunit C3 (subunit 9) (ATP5G3), nuclear gene encoding mitochondrial protein, transcript variant 3, mRNA.		FALSE	518	ATP5G3		161585	176045597	+	chr2:176045538-176045597
A_14_P129205	0.0042325	9.84721e-05	1.33865	down	Homo sapiens homeobox D11 (HOXD11), mRNA.		FALSE	3237	HOXD11		10405	176973016	+	chr2:176972957-176973016
A_14_P132076	0.0298094	0.00140379	1.25349	down	Homo sapiens integrin, alpha 4 (antigen CD49D, alpha 4 subunit of VLA-4 receptor) (ITGA4), mRNA.		FALSE	3676	ITGA4		78190	182321731	+	chr2:182321672-182321731
A_16_P00571821	0.0425102	0.00238543	1.34488	down	Homo sapiens caspase 8, apoptosis-related cysteine peptidase (CASP8), transcript variant E, mRNA.		FALSE	841	CASP8		26306	202126202	+	chr2:202126143-202126202
A_14_P101859	0.0311973	0.00150394	1.3043	down	Homo sapiens trafficking protein, kinesin binding 2 (TRAK2), mRNA.		FALSE	66008	TRAK2		162499	202299099	+	chr2:202299040-202299099
A_14_P130646	0.0204544	0.000828859	1.28233	down	Homo sapiens bone morphogenetic protein receptor, type II (serine/threonine kinase) (BMPR2), mRNA.		FALSE	659	BMPR2		25974	203332384	+	chr2:203332325-203332384
A_14_P139100	0.035094	0.00178512	1.32536	down	Homo sapiens family with sequence similarity 117, member B (FAM117B), mRNA.		FALSE		FAM117B		131783	203507328	+	chr2:203507269-203507328
A_14_P128301	0.0292967	0.00136999	1.20696	down	Homo sapiens family with sequence similarity 117, member B (FAM117B), mRNA.		FALSE		FAM117B		18706	203631860	+	chr2:203631801-203631860
A_14_P119506	0.0463005	0.00271569	1.24257	down	Homo sapiens WD repeat domain 12 (WDR12), mRNA.		FALSE	55759	WDR12		131683	203760960	+	chr2:203760902-203760960
A_14_P103523	0.0450238	0.00260468	1.24861	down	Homo sapiens WD repeat domain 12 (WDR12), mRNA.		FALSE	55759	WDR12		31374	203776829	+	chr2:203776773-203776829
A_16_P00575049	0.0211279	0.00086697	1.31906	down	Homo sapiens CD28 molecule (CD28), mRNA.		FALSE	940	CD28		51251	204571489	+	chr2:204571430-204571489
A_16_P36043399	0.013603	0.000473648	1.23931	down	Homo sapiens par-3 partitioning defective 3 homolog B (C. elegans) (PARD3B), transcript variant c, mRNA.		FALSE	117583	PARD3B		52469	206088195	+	chr2:206088136-206088195
A_16_P15584570	0.0411607	0.00227512	1.41815	down	Homo sapiens kelch-like 29 (Drosophila) (KLHL29), mRNA.		FALSE	114818	KLHL29		142230	23785651	+	chr2:23785592-23785651
A_16_P00334925	0.0406196	0.00222549	1.33944	down	Homo sapiens EFR3 homolog B (S. cerevisiae) (EFR3B), mRNA.		FALSE	22979	EFR3B		168753	25336194	+	chr2:25336135-25336194
A_16_P15589241	0.0480813	0.00288729	1.44844	down	Homo sapiens dystrobrevin, beta (DTNB), transcript variant 1, mRNA.		FALSE	1838	DTNB		35545	25795053	+	chr2:25794994-25795053
A_14_P128965	0.0349621	0.00177694	1.27188	down	Homo sapiens otoferlin (OTOF), transcript variant 1, mRNA.		FALSE	9381	OTOF		152000	26750754	+	chr2:26750699-26750754
A_16_P00337008	0.0477591	0.00285398	1.22878	down	Homo sapiens calcium and integrin binding family member 4 (CIB4), mRNA.		FALSE	130106	CIB4		63285	26856592	+	chr2:26856533-26856592
A_16_P00337425	0.0364373	0.00189108	1.21983	down	Homo sapiens dihydropyrimidinase-like 5 (DPYSL5), mRNA.		FALSE	56896	DPYSL5		27675	27155771	+	chr2:27155712-27155771
A_14_P128067	0.0241252	0.00103867	1.26907	down	Homo sapiens fibronectin type III domain containing 4 (FNDC4), mRNA.		FALSE	64838	FNDC4		125098	27715359	+	chr2:27715300-27715359
A_14_P125383	0.0382749	0.00202853	1.24126	down	Homo sapiens glucokinase (hexokinase 4) regulator (GCKR), mRNA.		FALSE	2646	GCKR		91712	27721023	+	chr2:27720964-27721023
A_14_P109723	0.0223096	0.000933125	1.2614	down	Homo sapiens solute carrier family 4 (anion exchanger), member 1, adaptor protein (SLC4A1AP), mRNA.		FALSE	22950	SLC4A1AP		15500	27888119	+	chr2:27888061-27888119
A_16_P00339516	0.03057	0.00145992	1.24355	down	Homo sapiens brain and reproductive organ-expressed (TNFRSF1A modulator) (BRE), transcript variant 4, mRNA.		FALSE	9577	BRE		42959	28551452	+	chr2:28551393-28551452
A_16_P15597185	0.0462066	0.00270781	1.28612	down	Homo sapiens protein phosphatase 1, catalytic subunit, beta isoform (PPP1CB), transcript variant 3, mRNA.		FALSE	5500	PPP1CB		159901	29014643	+	chr2:29014584-29014643
A_16_P00304397	0.0313276	0.00151294	1.24854	down	Homo sapiens tumor suppressing subtransferable candidate 1 (TSSC1), mRNA.		FALSE	7260	TSSC1		135934	3272683	+	chr2:3272626-3272683
A_16_P00302128	0.0280069	0.00128221	1.31949	down	Homo sapiens collectin sub-family member 11 (COLEC11), transcript variant 1, mRNA.		FALSE	78989	COLEC11		23859	3648401	+	chr2:3648342-3648401
A_16_P35644465	0.0223096	0.000933171	1.3622	down	Homo sapiens DEAH (Asp-Glu-Ala-Asp/His) box polypeptide 57 (DHX57), mRNA.		FALSE	90957	DHX57		175364	39040947	+	chr2:39040888-39040947
A_14_P120104	0.0324333	0.00159416	1.20879	down	Homo sapiens SIX homeobox 3 (SIX3), mRNA.		FALSE	6496	SIX3		20766	45170467	+	chr2:45170420-45170467
A_16_P35710019	0.0466343	0.00274877	1.32478	down	Homo sapiens sprouty-related, EVH1 domain containing 2 (SPRED2), transcript variant 2, mRNA.		FALSE	200734	SPRED2		46996	65571854	+	chr2:65571795-65571854
A_16_P15687966	0.0137117	0.000479094	1.25863	down	Homo sapiens Meis homeobox 1 (MEIS1), mRNA.		FALSE	4211	MEIS1		25181	66747256	+	chr2:66747197-66747256
A_16_P00399417	0.0387287	0.00206528	1.2813	down	Homo sapiens AP2 associated kinase 1 (AAK1), mRNA.		FALSE	22848	AAK1		45230	69747970	+	chr2:69747911-69747970
A_14_P200062	0.0308921	0.0014828	1.21231	down	Homo sapiens aspartic peptidase, retroviral-like 1 (ASPRV1), mRNA.		FALSE	151516	ASPRV1		174413	70188253	+	chr2:70188208-70188253
A_16_P15705589	0.0248535	0.0010828	1.23225	down	Homo sapiens actin, gamma 2, smooth muscle, enteric (ACTG2), mRNA.		FALSE	72	ACTG2		155547	74125685	+	chr2:74125626-74125685
A_16_P35731905	0.0461926	0.00270593	1.27636	down	Homo sapiens tet oncogene family member 3 (TET3), mRNA.		FALSE	200424	TET3		113192	74305257	+	chr2:74305198-74305257
A_14_P116152	0.00815536	0.000236888	1.383	down	Homo sapiens mannosyl-oligosaccharide glucosidase (MOGS), transcript variant 2, mRNA.		FALSE		MOGS		138533	74688246	+	chr2:74688187-74688246
A_14_P136527	0.00652112	0.000176494	1.25853	down	Homo sapiens polycomb group ring finger 1 (PCGF1), mRNA.		FALSE	84759	PCGF1		151474	74733415	+	chr2:74733358-74733415
A_16_P15731302	0.0348579	0.00176819	1.30249	down	Homo sapiens potassium channel modulatory factor 1 (KCMF1), mRNA.		FALSE	56888	KCMF1		154680	85210133	+	chr2:85210074-85210133
A_16_P00420506	0.0474335	0.00282247	1.23547	down	Homo sapiens potassium channel modulatory factor 1 (KCMF1), mRNA.		FALSE	56888	KCMF1		30112	85234309	+	chr2:85234250-85234309
A_14_P114992	0.0334487	0.00166485	1.2471	down	Homo sapiens Pentatricopeptide repeat domain 3 (PTCD3), nuclear gene encoding mitochondrial protein, mRNA.		FALSE	55037	PTCD3		100463	86357614	+	chr2:86357556-86357614
A_18_P13305276	0.0499729	0.00306571	1.22013	down	Homo sapiens CD8b molecule (CD8B), transcript variant 3, mRNA.		FALSE	926	CD8B		160977	87082882	+	chr2:87082827-87082882
A_14_P135601	0.0217046	0.000900465	1.21612	down	Homo sapiens Kv channel interacting protein 3, calsenilin (KCNIP3), transcript variant 1, mRNA.		FALSE	30818	KCNIP3		22596	95984187	+	chr2:95984128-95984187
A_16_P00426106	0.0423813	0.00237433	1.31009	down	Homo sapiens AT rich interactive domain 5A (MRF1-like) (ARID5A), mRNA.		FALSE	10865	ARID5A		178142	97205335	+	chr2:97205276-97205335
A_14_P111562	0.0438431	0.00249685	1.31843	down	Homo sapiens v-src sarcoma (Schmidt-Ruppin A-2) viral oncogene homolog (avian) (SRC), transcript variant 1, mRNA.		FALSE	6714	SRC		101841	36033814	+	chr20:36033755-36033814
A_16_P03605640	0.037022	0.00193191	1.20416	down	Homo sapiens glucuronidase, beta/immunoglobulin lambda-like polypeptide 1 pseudogene (LOC91316), non-coding RNA.		FALSE		LOC91316		167244	23998524	+	chr22:23998465-23998524
A_14_P112121	0.0264995	0.00118621	1.20768	down	Homo sapiens matrix metallopeptidase 11 (stromelysin 3) (MMP11), mRNA.		FALSE	4320	MMP11		110773	24115755	+	chr22:24115704-24115755
A_14_P130735	0.0380429	0.0020087	1.23588	down	Homo sapiens adenosine A2a receptor (ADORA2A), mRNA.		FALSE	135	ADORA2A		19073	24830417	+	chr22:24830359-24830417
A_14_P100030	0.0487933	0.00295441	1.21053	down	Homo sapiens oxysterol binding protein-like 11 (OSBPL11), mRNA.		FALSE	114885	OSBPL11		17396	125267082	+	chr3:125267023-125267082
A_14_P113394	0.0369659	0.00192856	1.24845	down	Homo sapiens aldehyde dehydrogenase 1 family, member L1 (ALDH1L1), mRNA.		FALSE	10840	ALDH1L1		156452	125831735	+	chr3:125831681-125831735
A_16_P16395938	0.0304196	0.00144951	1.28014	down	Homo sapiens coiled-coil-helix-coiled-coil-helix domain containing 6 (CHCHD6), mRNA.		FALSE	84303	CHCHD6		96966	126657511	+	chr3:126657452-126657511
A_16_P16448717	0.0316906	0.00153999	1.45097	down	Homo sapiens WW domain containing transcription regulator 1 (WWTR1), transcript variant 2, mRNA.		FALSE	25937	WWTR1		81451	149382137	+	chr3:149382078-149382137
A_14_P139226	0.0463883	0.00272596	1.39626	down	Homo sapiens eukaryotic translation initiation factor 2A, 65kDa (EIF2A), mRNA.		FALSE	83939	EIF2A		102282	150265049	+	chr3:150264990-150265049
A_16_P16452989	0.0353144	0.00180562	1.26037	down	Homo sapiens mediator complex subunit 12-like (MED12L), mRNA.		FALSE	116931	MED12L		31788	151134318	+	chr3:151134259-151134318
A_16_P16459919	0.0215962	0.000893409	1.35457	down	Homo sapiens G protein-coupled receptor 149 (GPR149), mRNA.		FALSE	344758	GPR149		159223	154058931	+	chr3:154058872-154058931
A_16_P16465230	0.0352813	0.00180294	1.27413	down	Homo sapiens TCDD-inducible poly(ADP-ribose) polymerase (TIPARP), mRNA.		FALSE	25976	TIPARP		11761	156421473	+	chr3:156421414-156421473
A_14_P200111	0.0210652	0.000863349	1.28403	down	Homo sapiens short stature homeobox 2 (SHOX2), transcript variant 3, mRNA.		FALSE	6474	SHOX2		171695	157820804	+	chr3:157820746-157820804
A_16_P16472580	0.0366251	0.00190464	1.36952	down	Homo sapiens schwannomin interacting protein 1 (SCHIP1), mRNA.		FALSE	29970	SCHIP1		173998	159490310	+	chr3:159490251-159490310
A_16_P36538884	0.0453132	0.00263058	1.22151	down	Homo sapiens chromosome 3 open reading frame 50 (C3orf50), non-coding RNA.		FALSE	93556	C3orf50		6261	168169484	+	chr3:168169425-168169484
A_14_P105578	0.00878491	0.000262382	1.32849	down	Homo sapiens MDS1 and EVI1 complex locus (MECOM), transcript variant 6, mRNA.		FALSE		MECOM		125154	168864557	+	chr3:168864499-168864557
A_16_P36541896	0.00876095	0.000261211	1.37133	down	Homo sapiens MDS1 and EVI1 complex locus (MECOM), transcript variant 4, mRNA.		FALSE		MECOM		38526	169225807	+	chr3:169225748-169225807
A_16_P00865524	0.0171353	0.000652926	1.28893	down	Homo sapiens sterile alpha motif domain containing 7 (SAMD7), mRNA.		FALSE	344658	SAMD7		26755	169637280	+	chr3:169637221-169637280
A_16_P36544111	0.00699394	0.000193575	1.36956	down	Homo sapiens SKI-like oncogene (SKIL), transcript variant 3, mRNA.		FALSE	6498	SKIL		153467	170077975	+	chr3:170077916-170077975
A_16_P16500076	0.0463128	0.00271778	1.25995	down	Homo sapiens phospholipase D1, phosphatidylcholine-specific (PLD1), transcript variant 2, mRNA.		FALSE	5337	PLD1		74806	171479777	+	chr3:171479718-171479777
A_16_P00869215	0.0276029	0.00125527	1.52116	down	Homo sapiens fibronectin type III domain containing 3B (FNDC3B), transcript variant 1, mRNA.		FALSE	64778	FNDC3B		99264	172045103	+	chr3:172045044-172045103
A_16_P16503240	0.0170537	0.00064888	1.22571	down	Homo sapiens spermatogenesis associated 16 (SPATA16), mRNA.		FALSE	83893	SPATA16		87176	172737402	+	chr3:172737343-172737402
A_16_P36551078	0.0267582	0.00120439	1.27318	down	Homo sapiens spermatogenesis associated 16 (SPATA16), mRNA.		FALSE	83893	SPATA16		27496	172781059	+	chr3:172781000-172781059
A_16_P16508036	0.0402628	0.00219274	1.35537	down	Homo sapiens N-acetylated alpha-linked acidic dipeptidase-like 2 (NAALADL2), mRNA.		FALSE	254827	NAALADL2		137159	174648847	+	chr3:174648788-174648847
A_16_P16508179	0.00706868	0.000196186	1.22488	down	Homo sapiens N-acetylated alpha-linked acidic dipeptidase-like 2 (NAALADL2), mRNA.		FALSE	254827	NAALADL2		112985	174702883	+	chr3:174702824-174702883
A_16_P00874175	0.0470415	0.00278501	1.28215	down	Homo sapiens N-acetylated alpha-linked acidic dipeptidase-like 2 (NAALADL2), mRNA.		FALSE	254827	NAALADL2		38063	175283515	+	chr3:175283456-175283515
A_16_P36561087	0.0156577	0.000577309	1.25959	down	Homo sapiens transducin (beta)-like 1 X-linked receptor 1 (TBL1XR1), mRNA.		FALSE	79718	TBL1XR1		124793	176856790	+	chr3:176856731-176856790
A_14_P128550	0.00437062	0.000103358	1.3206	down	Homo sapiens transducin (beta)-like 1 X-linked receptor 1 (TBL1XR1), mRNA.		FALSE	79718	TBL1XR1		75146	176909449	+	chr3:176909390-176909449
A_16_P00878547	0.0272648	0.00123476	1.34767	down	Homo sapiens potassium large conductance calcium-activated channel, subfamily M, beta member 2 (KCNMB2), transcript variant 1, mRNA.		FALSE	10242	KCNMB2		27423	178343729	+	chr3:178343670-178343729
A_16_P16518036	0.0143981	0.000513181	1.41725	down	Homo sapiens phosphoinositide-3-kinase, catalytic, alpha polypeptide (PIK3CA), mRNA.		FALSE	5290	PIK3CA		64117	178879178	+	chr3:178879119-178879178
A_16_P36566110	0.0471934	0.00280171	1.32943	down	Homo sapiens potassium large conductance calcium-activated channel, subfamily M beta member 3 (KCNMB3), transcript variant 6, non-coding RNA.		FALSE	27094	KCNMB3		25569	178969123	+	chr3:178969064-178969123
A_14_P115763	0.020886	0.000854054	1.27905	down	Homo sapiens NADH dehydrogenase (ubiquinone) 1 beta subcomplex, 5, 16kDa (NDUFB5), nuclear gene encoding mitochondrial protein, mRNA.		FALSE	4711	NDUFB5		171158	179328769	+	chr3:179328710-179328769
A_14_P101717	0.0316424	0.00153746	1.29859	down	Homo sapiens fragile X mental retardation, autosomal homolog 1 (FXR1), transcript variant 2, mRNA.		FALSE	8087	FXR1		134636	180651152	+	chr3:180651093-180651152
A_16_P16526793	0.0323692	0.0015883	1.23394	down	Homo sapiens ATPase, class VI, type 11B (ATP11B), mRNA.		FALSE	23200	ATP11B		29486	182518423	+	chr3:182518364-182518423
A_14_P109557	0.0169154	0.000641956	1.26325	down	Homo sapiens methylcrotonoyl-Coenzyme A carboxylase 1 (alpha) (MCCC1), nuclear gene encoding mitochondrial protein, mRNA.		FALSE	56922	MCCC1		104097	182751870	+	chr3:182751811-182751870
A_16_P16528006	0.0233648	0.000995386	1.31612	down	Homo sapiens MCF.2 cell line derived transforming sequence-like 2 (MCF2L2), mRNA.		FALSE	23101	MCF2L2		133791	183034917	+	chr3:183034858-183034917
A_16_P00885135	0.0340401	0.00170766	1.49304	down	Homo sapiens MCF.2 cell line derived transforming sequence-like 2 (MCF2L2), mRNA.		FALSE	23101	MCF2L2		121326	183068159	+	chr3:183068100-183068159
A_16_P16528088	0.0042338	9.85397e-05	1.43908	down	Homo sapiens MCF.2 cell line derived transforming sequence-like 2 (MCF2L2), mRNA.		FALSE	23101	MCF2L2		111603	183088277	+	chr3:183088218-183088277
A_14_P129707	0.019618	0.000782158	1.29416	down	Homo sapiens MCF.2 cell line derived transforming sequence-like 2 (MCF2L2), mRNA.		FALSE	23101	MCF2L2		154084	183145846	+	chr3:183145787-183145846
A_14_P117769	0.0173825	0.000664507	1.34061	down	Homo sapiens kelch-like 6 (Drosophila) (KLHL6), mRNA.		FALSE	89857	KLHL6		4310	183212044	+	chr3:183211985-183212044
A_16_P00885336	0.0385381	0.00204932	1.23392	down	Homo sapiens kelch-like 6 (Drosophila) (KLHL6), mRNA.		FALSE	89857	KLHL6		59671	183226179	+	chr3:183226120-183226179
A_14_P111740	0.0286749	0.00132783	1.25099	down	Homo sapiens kelch-like 6 (Drosophila) (KLHL6), mRNA.		FALSE	89857	KLHL6		108288	183245790	+	chr3:183245731-183245790
A_14_P108689	0.00156019	2.36105e-05	1.22791	down	Homo sapiens kelch-like 24 (Drosophila) (KLHL24), mRNA.		FALSE	54800	KLHL24		44291	183368731	+	chr3:183368672-183368731
A_14_P112434	0.00839215	0.00024619	1.24815	down	Homo sapiens YEATS domain containing 2 (YEATS2), mRNA.		FALSE	55689	YEATS2		87909	183416685	+	chr3:183416626-183416685
A_16_P16529054	0.0104096	0.000329733	1.24096	down	Homo sapiens YEATS domain containing 2 (YEATS2), mRNA.		FALSE	55689	YEATS2		138999	183499483	+	chr3:183499424-183499483
A_14_P105377	0.00561384	0.000144251	1.42186	down	Homo sapiens MAP6 domain containing 1 (MAP6D1), mRNA.		FALSE	79929	MAP6D1		107351	183536492	+	chr3:183536433-183536492
A_16_P36577345	0.0153027	0.000557411	1.39165	down	Homo sapiens presenilin associated, rhomboid-like (PARL), nuclear gene encoding mitochondrial protein, transcript variant 2, mRNA.		FALSE	55486	PARL		110562	183556191	+	chr3:183556132-183556191
A_16_P16529225	0.0109708	0.000353952	1.38109	down	Homo sapiens presenilin associated, rhomboid-like (PARL), nuclear gene encoding mitochondrial protein, transcript variant 2, mRNA.		FALSE	55486	PARL		39401	183564373	+	chr3:183564314-183564373
A_14_P101471	0.0303253	0.00144315	1.27275	down	Homo sapiens presenilin associated, rhomboid-like (PARL), nuclear gene encoding mitochondrial protein, transcript variant 2, mRNA.		FALSE	55486	PARL		26233	183598003	+	chr3:183597944-183598003
A_16_P16529398	0.0107211	0.000343627	1.6334	down	Homo sapiens ATP-binding cassette, sub-family C (CFTR/MRP), member 5 (ABCC5), transcript variant 1, mRNA.		FALSE	10057	ABCC5		134176	183648033	+	chr3:183647974-183648033
A_14_P119620	0.00335955	7.09512e-05	1.24672	down	Homo sapiens eukaryotic translation initiation factor 2B, subunit 5 epsilon, 82kDa (EIF2B5), mRNA.		FALSE	8893	EIF2B5		74490	183855578	+	chr3:183855526-183855578
A_14_P102052	0.0242714	0.00104706	1.32092	down	Homo sapiens asparagine-linked glycosylation 3, alpha-1,3- mannosyltransferase homolog (S. cerevisiae) (ALG3), transcript variant 1, mRNA.		FALSE	10195	ALG3		81057	183960159	+	chr3:183960109-183960159
A_14_P113052	0.0240742	0.00103592	1.45346	down	Homo sapiens asparagine-linked glycosylation 3, alpha-1,3- mannosyltransferase homolog (S. cerevisiae) (ALG3), transcript variant 1, mRNA.		FALSE	10195	ALG3		32286	183962785	+	chr3:183962726-183962785
A_16_P16530185	0.0195258	0.00077758	1.47071	down	Homo sapiens endothelin converting enzyme 2 (ECE2), transcript variant 3, mRNA.		FALSE	9718	ECE2		87030	183968412	+	chr3:183968353-183968412
A_14_P132012	0.0205466	0.000833557	1.43811	down	Homo sapiens endothelin converting enzyme 2 (ECE2), transcript variant 1, mRNA.		FALSE	9718	ECE2		44974	183978584	+	chr3:183978538-183978584
A_16_P16530226	0.0213712	0.000880444	1.36587	down	Homo sapiens endothelin converting enzyme 2 (ECE2), transcript variant 1, mRNA.		FALSE	9718	ECE2		98982	183983164	+	chr3:183983105-183983164
A_14_P103491	0.00912165	0.000275444	1.37622	down	Homo sapiens endothelin converting enzyme 2 (ECE2), transcript variant 1, mRNA.		FALSE	9718	ECE2		74104	184005801	+	chr3:184005742-184005801
A_14_P138534	0.0315641	0.00153129	1.27675	down	Homo sapiens proteasome (prosome, macropain) 26S subunit, non-ATPase, 2 (PSMD2), mRNA.		FALSE	5708	PSMD2		121914	184020188	+	chr3:184020129-184020188
A_14_P130010	0.00768325	0.000219155	1.52354	down	Homo sapiens family with sequence similarity 131, member A (FAM131A), transcript variant 2, mRNA.		FALSE	131408	FAM131A		15678	184055949	+	chr3:184055890-184055949
A_14_P200112	0.04985	0.00305286	1.22839	down	Homo sapiens family with sequence similarity 131, member A (FAM131A), transcript variant 2, mRNA.		FALSE	131408	FAM131A		94612	184064014	+	chr3:184063955-184064014
A_16_P16530482	0.0128502	0.000438952	1.20208	down	Homo sapiens chloride channel 2 (CLCN2), transcript variant 2, mRNA.		FALSE	1181	CLCN2		100006	184074604	+	chr3:184074545-184074604
A_14_P118743	0.0160266	0.000595834	1.29392	down	Homo sapiens EPH receptor B3 (EPHB3), mRNA.		FALSE	2049	EPHB3		83560	184281257	+	chr3:184281198-184281257
A_16_P00886865	0.0164935	0.000618894	1.38949	down	Homo sapiens EPH receptor B3 (EPHB3), mRNA.		FALSE	2049	EPHB3		165721	184292900	+	chr3:184292845-184292900
A_16_P16532308	0.00626171	0.000167411	1.2122	down	Homo sapiens chromosome 3 open reading frame 70 (C3orf70), mRNA.		FALSE		C3orf70		99271	184861111	+	chr3:184861052-184861111
A_14_P116402	0.0100851	0.000315375	1.40241	down	Homo sapiens enoyl-Coenzyme A, hydratase/3-hydroxyacyl Coenzyme A dehydrogenase (EHHADH), transcript variant 2, mRNA.		FALSE	1962	EHHADH		42796	184935965	+	chr3:184935913-184935965
A_14_P134665	0.0340328	0.0017067	1.20872	down	Homo sapiens mitogen-activated protein kinase kinase kinase 13 (MAP3K13), mRNA.		FALSE	9175	MAP3K13		85778	185081165	+	chr3:185081106-185081165
A_16_P00888141	0.0250022	0.00109116	1.35629	down	Homo sapiens lipase, member H (LIPH), mRNA.		FALSE	200879	LIPH		82625	185232314	+	chr3:185232255-185232314
A_16_P36581871	0.0194546	0.000772752	1.28707	down	Homo sapiens SUMO1/sentrin/SMT3 specific peptidase 2 (SENP2), mRNA.		FALSE	59343	SENP2		153212	185318403	+	chr3:185318344-185318403
A_16_P16533565	0.0206193	0.000837689	1.27401	down	Homo sapiens insulin-like growth factor 2 mRNA binding protein 2 (IGF2BP2), transcript variant 2, mRNA.		FALSE	10644	IGF2BP2		118809	185416085	+	chr3:185416026-185416085
A_16_P00888446	0.0280437	0.00128548	1.21912	down	Homo sapiens insulin-like growth factor 2 mRNA binding protein 2 (IGF2BP2), transcript variant 2, mRNA.		FALSE	10644	IGF2BP2		105463	185445923	+	chr3:185445864-185445923
A_14_P100349	0.0104673	0.000332004	1.38905	down	Homo sapiens transformer 2 beta homolog (Drosophila) (TRA2B), mRNA.		FALSE		TRA2B		151380	185655471	+	chr3:185655419-185655471
A_16_P00889100	0.0136116	0.000474092	1.29483	down	Homo sapiens diacylglycerol kinase, gamma 90kDa (DGKG), transcript variant 2, mRNA.		FALSE	1608	DGKG		75441	185910206	+	chr3:185910147-185910206
A_14_P136595	0.03057	0.00145988	1.21831	down	Homo sapiens diacylglycerol kinase, gamma 90kDa (DGKG), transcript variant 2, mRNA.		FALSE	1608	DGKG		167621	185969574	+	chr3:185969518-185969574
A_16_P36583675	0.0273333	0.00123964	1.41072	down	Homo sapiens diacylglycerol kinase, gamma 90kDa (DGKG), transcript variant 2, mRNA.		FALSE	1608	DGKG		100717	185997813	+	chr3:185997754-185997813
A_14_P103705	0.046814	0.00276396	1.25766	down	Homo sapiens B-cell CLL/lymphoma 6 (BCL6), transcript variant 2, mRNA.		FALSE	604	BCL6		91860	187454155	+	chr3:187454097-187454155
A_16_P36588384	0.0457112	0.00266452	1.38745	down	Homo sapiens LIM domain containing preferred translocation partner in lipoma (LPP), transcript variant 3, mRNA.		FALSE	4026	LPP		54358	187898317	+	chr3:187898258-187898317
A_14_P131019	0.0298601	0.00140721	1.39352	down	Homo sapiens LIM domain containing preferred translocation partner in lipoma (LPP), transcript variant 3, mRNA.		FALSE	4026	LPP		64360	188592480	+	chr3:188592421-188592480
A_16_P36596384	0.0282269	0.0012978	1.25564	down	Homo sapiens urotensin 2 domain containing (UTS2D), mRNA.		FALSE	257313	UTS2D		129511	191012202	+	chr3:191012143-191012202
A_16_P16550701	0.0213712	0.000880092	1.24075	down	Homo sapiens fibroblast growth factor 12 (FGF12), transcript variant 2, mRNA.		FALSE	2257	FGF12		117199	192374050	+	chr3:192373991-192374050
A_16_P36599717	0.0239513	0.00102869	1.29504	down	Homo sapiens fibroblast growth factor 12 (FGF12), transcript variant 2, mRNA.		FALSE	2257	FGF12		94850	192423896	+	chr3:192423837-192423896
A_16_P36601635	0.0179417	0.000693035	1.45834	down	Homo sapiens ATPase type 13A4 (ATP13A4), mRNA.		FALSE	84239	ATP13A4		82768	193201737	+	chr3:193201678-193201737
A_14_P116641	0.0493241	0.00300023	1.27933	down	Homo sapiens optic atrophy 1 (autosomal dominant) (OPA1), nuclear gene encoding mitochondrial protein, transcript variant 1, mRNA.		FALSE	4976	OPA1		110706	193312896	+	chr3:193312837-193312896
A_16_P36603940	0.0204379	0.000827527	1.31487	down	Homo sapiens carboxypeptidase N, polypeptide 2 (CPN2), mRNA.		FALSE	1370	CPN2		42305	194069742	+	chr3:194069683-194069742
A_16_P36603998	0.0279592	0.00127885	1.34941	down	Homo sapiens leucine rich repeat containing 15 (LRRC15), transcript variant 1, mRNA.		FALSE	131578	LRRC15		41863	194088616	+	chr3:194088557-194088616
A_14_P129055	0.0229829	0.000971371	1.26227	down	Homo sapiens transmembrane protein 44 (TMEM44), transcript variant 2, mRNA.		FALSE	93109	TMEM44		91796	194336440	+	chr3:194336384-194336440
A_16_P16556806	0.0179946	0.000695495	1.37497	down	Homo sapiens chromosome 3 open reading frame 21 (C3orf21), mRNA.		FALSE	152002	C3orf21		61948	194794378	+	chr3:194794322-194794378
A_16_P00902523	0.0358095	0.00184133	1.28917	down	Homo sapiens chromosome 3 open reading frame 21 (C3orf21), mRNA.		FALSE	152002	C3orf21		136112	194868388	+	chr3:194868329-194868388
A_16_P16557085	0.0133665	0.000463173	1.32989	down	Homo sapiens chromosome 3 open reading frame 21 (C3orf21), mRNA.		FALSE	152002	C3orf21		143764	194886309	+	chr3:194886250-194886309
A_16_P36606192	0.044814	0.00258555	1.39972	down	Homo sapiens chromosome 3 open reading frame 21 (C3orf21), mRNA.		FALSE	152002	C3orf21		94703	194923204	+	chr3:194923145-194923204
A_16_P16557225	0.0493825	0.00300492	1.29748	down	Homo sapiens chromosome 3 open reading frame 21 (C3orf21), mRNA.		FALSE	152002	C3orf21		47121	194947005	+	chr3:194946946-194947005
A_16_P00902658	0.0206028	0.000836777	1.5246	down	Homo sapiens chromosome 3 open reading frame 21 (C3orf21), mRNA.		FALSE	152002	C3orf21		92588	194970014	+	chr3:194969955-194970014
A_16_P00902814	0.0270184	0.00122068	1.29429	down	Homo sapiens ArfGAP with coiled-coil, ankyrin repeat and PH domains 2 (ACAP2), mRNA.		FALSE		ACAP2		74960	195053823	+	chr3:195053765-195053823
A_16_P21694327	0.0497415	0.00303694	1.31965	down	Homo sapiens apolipoprotein D (APOD), mRNA.		FALSE	347	APOD		101104	195296510	+	chr3:195296451-195296510
A_14_P201313	0.0306467	0.00146514	1.22551	down	Homo sapiens mucin 20, cell surface associated (MUC20), transcript variant L, mRNA.		FALSE	200958	MUC20		161349	195456540	+	chr3:195456487-195456540
A_14_P109649	0.0160693	0.000598892	1.20267	down	Homo sapiens mucin 20, cell surface associated (MUC20), transcript variant L, mRNA.		FALSE	200958	MUC20		136261	195459589	+	chr3:195459538-195459589
A_16_P16558243	0.0330232	0.00163356	1.21181	down	Homo sapiens mucin 4, cell surface associated (MUC4), transcript variant 4, mRNA.		FALSE	4585	MUC4		23227	195492623	+	chr3:195492564-195492623
A_14_P109207	0.00560266	0.000143931	1.21102	down	Homo sapiens tyrosine kinase, non-receptor, 2 (TNK2), transcript variant 1, mRNA.		FALSE	10188	TNK2		145853///107191///123978///51680///9733	195634029	+	chr3:195633970-195634029
A_14_P139875	0.00681037	0.000187234	1.24992	down	Homo sapiens zinc finger, DHHC-type containing 19 (ZDHHC19), mRNA.		FALSE	131540	ZDHHC19		59535	195932894	+	chr3:195932835-195932894
A_14_P139556	0.0123643	0.000416513	1.37234	down	Homo sapiens organic solute transporter alpha (OSTalpha), mRNA.		FALSE		OSTalpha		39975	195953340	+	chr3:195953281-195953340
A_16_P16559364	0.0208944	0.000854539	1.32808	down	Homo sapiens phosphate cytidylyltransferase 1, choline, alpha (PCYT1A), mRNA.		FALSE	5130	PCYT1A		49653	195974156	+	chr3:195974097-195974156
A_16_P16559465	0.0224039	0.000938799	1.29031	down	Homo sapiens Tctex1 domain containing 2 (TCTEX1D2), mRNA.		FALSE	255758	TCTEX1D2		173199	196018129	+	chr3:196018070-196018129
A_16_P36608886	0.0149092	0.000537909	1.42111	down	Homo sapiens UBX domain protein 7 (UBXN7), mRNA.		FALSE		UBXN7		107915	196131615	+	chr3:196131556-196131615
A_14_P110274	0.00768733	0.000219384	1.46185	down	Homo sapiens ring finger protein 168 (RNF168), mRNA.		FALSE	165918	RNF168		100986	196230093	+	chr3:196230036-196230093
A_14_P104598	0.025679	0.00113462	1.37633	down	Homo sapiens WD repeat domain 53 (WDR53), mRNA.		FALSE	348793	WDR53		179958	196294044	+	chr3:196293986-196294044
A_16_P36609247	0.0187337	0.000733353	1.31429	down	Homo sapiens F-box protein 45 (FBXO45), mRNA.		FALSE	200933	FBXO45		70718	196302999	+	chr3:196302940-196302999
A_16_P00904005	0.0455681	0.00265219	1.35524	down	Homo sapiens leucine rich repeat containing 33 (LRRC33), mRNA.		FALSE	375387	LRRC33		150923	196380876	+	chr3:196380817-196380876
A_14_P124917	0.0461545	0.00270045	1.34789	down	Homo sapiens hypothetical LOC152217 (LOC152217), non-coding RNA.		FALSE		LOC152217		142513	196670432	+	chr3:196670373-196670432
A_14_P115617	0.00990787	0.000307258	1.38305	down	Homo sapiens phosphatidylinositol glycan anchor biosynthesis, class Z (PIGZ), mRNA.		FALSE	80235	PIGZ		87180	196694707	+	chr3:196694651-196694707
A_16_P36610291	0.00599481	0.000157954	1.3721	down	Homo sapiens antigen p97 (melanoma associated) identified by monoclonal antibodies 133.2 and 96.5 (MFI2), transcript variant 1, mRNA.		FALSE	4241	MFI2		38376///120170///33261///87942///96030	196753894	+	chr3:196753835-196753894
A_14_P128051	0.0112021	0.000364092	1.53882	down	Homo sapiens 3-hydroxybutyrate dehydrogenase, type 1 (BDH1), nuclear gene encoding mitochondrial protein, transcript variant 1, mRNA.		FALSE	622	BDH1		58463	197238656	+	chr3:197238597-197238656
A_16_P16562493	0.0475743	0.00283589	1.2868	down	Homo sapiens KIAA0226 (KIAA0226), transcript variant 2, mRNA.		FALSE	9711	KIAA0226		51081	197398813	+	chr3:197398754-197398813
A_16_P16562512	0.0208751	0.000852787	1.30561	down	Homo sapiens KIAA0226 (KIAA0226), transcript variant 2, mRNA.		FALSE	9711	KIAA0226		91128	197404280	+	chr3:197404221-197404280
A_16_P00905448	0.040084	0.00217876	1.31867	down	Homo sapiens leucine-rich repeats and calponin homology (CH) domain containing 3 (LRCH3), mRNA.		FALSE	84859	LRCH3		70542	197532175	+	chr3:197532116-197532175
A_14_P105158	0.0201176	0.000810215	1.20559	down	Homo sapiens IQ motif containing G (IQCG), transcript variant 1, mRNA.		FALSE	84223	IQCG		28897	197681798	+	chr3:197681739-197681798
A_16_P00905716	0.0357028	0.00183254	1.3676	down	Homo sapiens leishmanolysin-like (metallopeptidase M8 family) (LMLN), transcript variant 1, mRNA.		FALSE	89782	LMLN		86612	197751612	+	chr3:197751553-197751612
A_16_P16170112	0.000935495	1.02596e-05	1.28204	down	Homo sapiens zinc finger, CW type with PWWP domain 2 (ZCWPW2), mRNA.		FALSE	152098	ZCWPW2		114682	28523331	+	chr3:28523272-28523331
A_16_P16244611	0.00504055	0.000124801	1.24961	up	Homo sapiens fragile histidine triad gene (FHIT), transcript variant 2, mRNA.		FALSE	2272	FHIT		80069	60269968	+	chr3:60269909-60269968
A_16_P16119257	0.015792	0.000583904	1.28526	up	Homo sapiens glutamate receptor, metabotropic 7 (GRM7), transcript variant 1, mRNA.		FALSE	2917	GRM7		101403	7078582	+	chr3:7078523-7078582
A_14_P119139	0.00614337	0.000163319	1.234	up	Homo sapiens roundabout, axon guidance receptor, homolog 2 (Drosophila) (ROBO2), transcript variant 2, mRNA.		FALSE	6092	ROBO2		176738	77496712	+	chr3:77496653-77496712
A_14_P127385	0.000942359	1.03947e-05	1.20883	up	Homo sapiens proline rich 16 (PRR16), mRNA.		FALSE	51334	PRR16		62591	119901167	+	chr5:119901108-119901167
A_16_P17003983	0.0287079	0.00133068	1.23979	down	Homo sapiens solute carrier family 6, member 18 (SLC6A18), mRNA.		FALSE	348932	SLC6A18		171640	1226700	+	chr5:1226641-1226700
A_16_P17400849	0.0144653	0.000516711	1.29484	down	Homo sapiens neuralized homolog 1B (Drosophila) (NEURL1B), mRNA.		FALSE		NEURL1B		146852	172105286	+	chr5:172105227-172105286
A_14_P200945	0.0163328	0.000611544	1.23399	down	Homo sapiens iroquois homeobox 4 (IRX4), mRNA.		FALSE	50805	IRX4		164848	1879462	+	chr5:1879405-1879462
A_14_P137979	0.0304259	0.0014504	1.23025	down	Homo sapiens PDZ domain containing 2 (PDZD2), mRNA.		FALSE	23037	PDZD2		141889	32008338	+	chr5:32008279-32008338
A_16_P01163375	0.0402709	0.00219452	1.29156	down	Homo sapiens solute carrier family 9 (sodium/hydrogen exchanger), member 3 (SLC9A3), mRNA.		FALSE	6550	SLC9A3		50457	493262	+	chr5:493203-493262
A_16_P37193790	0.00176054	2.81885e-05	1.20114	up	Homo sapiens phosphodiesterase 4D, cAMP-specific (phosphodiesterase E3 dunce homolog, Drosophila) (PDE4D), transcript variant 2, mRNA.		FALSE	5144	PDE4D		129662	58745139	+	chr5:58745080-58745139
A_14_P103759	0.0102498	0.000323015	1.23287	up	Homo sapiens peptidylprolyl isomerase domain and WD repeat containing 1 (PPWD1), mRNA.		FALSE	23398	PPWD1		176380	64883352	+	chr5:64883293-64883352
A_16_P01255431	0.0169749	0.00064441	1.22284	up	Homo sapiens transportin 1 (TNPO1), transcript variant 1, mRNA.		FALSE	3842	TNPO1		172255	72135894	+	chr5:72135835-72135894
A_14_P137607	0.00768325	0.000219106	1.21573	up	Homo sapiens secretory carrier membrane protein 1 (SCAMP1), mRNA.		FALSE	9522	SCAMP1		8824	77684699	+	chr5:77684640-77684699
A_16_P17199030	0.00675529	0.000184979	1.2048	up	Homo sapiens RAS p21 protein activator (GTPase activating protein) 1 (RASA1), transcript variant 1, mRNA.		FALSE	5921	RASA1		132086	86619423	+	chr5:86619364-86619423
A_14_P139157	0.0437039	0.00248409	1.25521	down	Homo sapiens laminin, alpha 4 (LAMA4), transcript variant 1, mRNA.		FALSE	3910	LAMA4		59826	112575038	+	chr6:112574984-112575038
A_16_P17731682	0.0427828	0.00240508	1.26623	down	Homo sapiens serum/glucocorticoid regulated kinase 1 (SGK1), transcript variant 2, mRNA.		FALSE	6446	SGK1		119112	134625933	+	chr6:134625874-134625933
A_14_P116737	0.0419898	0.00234108	1.24869	down	Homo sapiens pim-1 oncogene (PIM1), mRNA.		FALSE	5292	PIM1		134571	37142604	+	chr6:37142545-37142604
A_14_P137634	0.00100584	1.16497e-05	1.31095	down	Homo sapiens minichromosome maintenance complex component 3 (MCM3), mRNA.		FALSE	4172	MCM3		118496	52131831	+	chr6:52131772-52131831
A_14_P120148	0.0261226	0.0011624	1.24468	down	Homo sapiens chromosome 7 open reading frame 47 (C7orf47), mRNA.		FALSE	221908	C7orf47		156499	100032985	+	chr7:100032928-100032985
A_14_P114412	0.0102203	0.000321552	1.29917	down	Homo sapiens motile sperm domain containing 3 (MOSPD3), transcript variant 2, mRNA.		FALSE	64598	MOSPD3		151522	100211455	+	chr7:100211398-100211455
A_14_P135165	0.0071345	0.000198645	1.29785	down	Homo sapiens zonadhesin (ZAN), transcript variant 3, mRNA.		FALSE	7455	ZAN		155097	100345975	+	chr7:100345923-100345975
A_14_P111350	0.0204862	0.000830499	1.3162	down	Homo sapiens VGF nerve growth factor inducible (VGF), mRNA.		FALSE	7425	VGF		135734	100805873	+	chr7:100805823-100805873
A_14_P104156	0.0433936	0.00245546	1.29812	down	Homo sapiens monoacylglycerol O-acyltransferase 3 (MOGAT3), mRNA.		FALSE	346606	MOGAT3		107574	100843567	+	chr7:100843516-100843567
A_14_P113124	0.0225786	0.000948726	1.36189	down	Homo sapiens procollagen-lysine, 2-oxoglutarate 5-dioxygenase 3 (PLOD3), mRNA.		FALSE	8985	PLOD3		151356	100849310	+	chr7:100849251-100849310
A_14_P112264	0.0497415	0.00303712	1.26661	down	Homo sapiens RAB, member RAS oncogene family-like 5 (RABL5), transcript variant 2, mRNA.		FALSE	64792	RABL5		38161	100959652	+	chr7:100959597-100959652
A_16_P01766773	0.0402686	0.00219381	1.20382	down	Homo sapiens EMI domain containing 2 (EMID2), mRNA.		FALSE	136227	EMID2		107894	101201803	+	chr7:101201749-101201803
A_14_P202115	0.0146244	0.000524381	1.31517	down	Homo sapiens myosin, light chain 10, regulatory (MYL10), mRNA.		FALSE		MYL10		104305	101269072	+	chr7:101269013-101269072
A_16_P01767123	0.0234272	0.000999227	1.42272	down	Homo sapiens cut-like homeobox 1 (CUX1), transcript variant 2, mRNA.		FALSE	1523	CUX1		111257	101523356	+	chr7:101523297-101523356
A_16_P01767260	0.0474195	0.00282078	1.25751	down	Homo sapiens cut-like homeobox 1 (CUX1), transcript variant 2, mRNA.		FALSE	1523	CUX1		144228	101591626	+	chr7:101591567-101591626
A_16_P01767270	0.0446993	0.00257325	1.21714	down	Homo sapiens cut-like homeobox 1 (CUX1), transcript variant 2, mRNA.		FALSE	1523	CUX1		8451	101599723	+	chr7:101599664-101599723
A_16_P01767616	0.0438096	0.00249343	1.20455	down	Homo sapiens cut-like homeobox 1 (CUX1), transcript variant 2, mRNA.		FALSE	1523	CUX1		82368	101840263	+	chr7:101840204-101840263
A_16_P18048562	0.0471778	0.00280044	1.25913	down	Homo sapiens SH2B adaptor protein 2 (SH2B2), mRNA.		FALSE	10603	SH2B2		110515	101957572	+	chr7:101957513-101957572
A_16_P18055832	0.0477808	0.00285653	1.33583	down	Homo sapiens SFRS protein kinase 2 (SRPK2), transcript variant 1, mRNA.		FALSE	6733	SRPK2		72690	104985827	+	chr7:104985768-104985827
A_14_P124528	0.0217914	0.000905199	1.24244	down	Homo sapiens pseudouridylate synthase 7 homolog (S. cerevisiae) (PUS7), mRNA.		FALSE	54517	PUS7		51756	105108092	+	chr7:105108033-105108092
A_16_P38141821	0.040177	0.00218592	1.25915	down	Homo sapiens pseudouridylate synthase 7 homolog (S. cerevisiae) (PUS7), mRNA.		FALSE	54517	PUS7		170536	105159582	+	chr7:105159523-105159582
A_14_P132317	0.0301563	0.00143232	1.21249	down	Homo sapiens laminin, beta 1 (LAMB1), mRNA.		FALSE	3912	LAMB1		142297	107626520	+	chr7:107626461-107626520
A_16_P01642849	0.0399152	0.00216522	1.25734	down	Homo sapiens chromosome 7 open reading frame 50 (C7orf50), transcript variant 2, mRNA.		FALSE	84310	C7orf50		1483	1088332	+	chr7:1088273-1088332
A_16_P18162661	0.0477017	0.00284733	1.20492	down	Homo sapiens SCO-spondin homolog (Bos taurus) (SSPO), mRNA.		FALSE	23145	SSPO		167518	149484034	+	chr7:149483975-149484034
A_16_P17824091	0.0327971	0.00161953	1.36723	down	Homo sapiens integrator complex subunit 1 (INTS1), mRNA.		FALSE	26173	INTS1		75496	1541213	+	chr7:1541154-1541213
A_16_P01643559	0.0479946	0.00287749	1.31941	down	Homo sapiens v-maf musculoaponeurotic fibrosarcoma oncogene homolog K (avian) (MAFK), mRNA.		FALSE	7975	MAFK		165991	1572048	+	chr7:1571992-1572048
A_16_P17825201	0.0300502	0.00142173	1.25288	down	Homo sapiens MAD1 mitotic arrest deficient-like 1 (yeast) (MAD1L1), transcript variant 2, mRNA.		FALSE	8379	MAD1L1		79087	1987061	+	chr7:1987002-1987061
A_16_P01644273	0.0209884	0.000859486	1.43731	down	Homo sapiens MAD1 mitotic arrest deficient-like 1 (yeast) (MAD1L1), transcript variant 2, mRNA.		FALSE	8379	MAD1L1		22695	2103308	+	chr7:2103249-2103308
A_14_P125945	0.0153407	0.000559683	1.23791	down	Homo sapiens nudix (nucleoside diphosphate linked moiety X)-type motif 1 (NUDT1), transcript variant 1, mRNA.		FALSE	4521	NUDT1		23725	2283083	+	chr7:2283037-2283083
A_18_P15963743	0.0317284	0.00154256	1.22585	down	Homo sapiens guanine nucleotide binding protein (G protein) alpha 12 (GNA12), mRNA.		FALSE	2768	GNA12		17097	2845417	+	chr7:2845358-2845417
A_14_P120384	0.0343912	0.00173362	1.2561	down	Homo sapiens growth hormone releasing hormone receptor (GHRHR), transcript variant 2, mRNA.		FALSE	2692	GHRHR		85964	31005134	+	chr7:31005079-31005134
A_16_P01704205	0.0407248	0.00223589	1.35394	down	Homo sapiens calcium/calmodulin-dependent protein kinase II beta (CAMK2B), transcript variant 1, mRNA.		FALSE	816	CAMK2B		86875	44290030	+	chr7:44289971-44290030
A_16_P01704255	0.0406382	0.00222769	1.36329	down	Homo sapiens calcium/calmodulin-dependent protein kinase II beta (CAMK2B), transcript variant 1, mRNA.		FALSE	816	CAMK2B		54038	44315105	+	chr7:44315046-44315105
A_16_P01704310	0.0370724	0.00193497	1.21935	down	Homo sapiens calcium/calmodulin-dependent protein kinase II beta (CAMK2B), transcript variant 1, mRNA.		FALSE	816	CAMK2B		171824	44351063	+	chr7:44351004-44351063
A_14_P126725	0.0301868	0.0014343	1.32835	down	Homo sapiens NudC domain containing 3 (NUDCD3), mRNA.		FALSE	23386	NUDCD3		105436	44423686	+	chr7:44423628-44423686
A_14_P110564	0.0168825	0.000640223	1.38414	down	Homo sapiens DEAD (Asp-Glu-Ala-Asp) box polypeptide 56 (DDX56), mRNA.		FALSE	54606	DDX56		115352	44607085	+	chr7:44607026-44607085
A_16_P01705148	0.0468133	0.00276272	1.38413	down	Homo sapiens cerebral cavernous malformation 2 (CCM2), transcript variant 5, non-coding RNA.		FALSE	83605	CCM2		43100	45077930	+	chr7:45077871-45077930
A_16_P01705767	0.0435999	0.00247494	1.27596	down	Homo sapiens adenylate cyclase 1 (brain) (ADCY1), mRNA.		FALSE	107	ADCY1		91013	45626718	+	chr7:45626659-45626718
A_14_P135451	0.0470295	0.00278395	1.39655	down	Homo sapiens insulin-like growth factor binding protein 3 (IGFBP3), transcript variant 2, mRNA.		FALSE	3486	IGFBP3		82110	45953318	+	chr7:45953259-45953318
A_16_P17831874	0.014988	0.000541444	1.20473	down	Homo sapiens Ras association and DIL domains (RADIL), mRNA.		FALSE		RADIL		56863	4838875	+	chr7:4838816-4838875
A_16_P17831903	0.0146823	0.000527261	1.27005	down	Homo sapiens Ras association and DIL domains (RADIL), mRNA.		FALSE		RADIL		60868	4847036	+	chr7:4846983-4847036
A_18_P25351430	0.0340797	0.00171163	1.27386	down	Homo sapiens F-box and leucine-rich repeat protein 18 (FBXL18), mRNA.		FALSE	80028	FBXL18		7298	5536907	+	chr7:5536848-5536907
A_16_P37914430	0.0372193	0.00194565	1.36565	down	Homo sapiens ras-related C3 botulinum toxin substrate 1 (rho family, small GTP binding protein Rac1) (RAC1), transcript variant Rac1, mRNA.		FALSE	5879	RAC1		22774	6415512	+	chr7:6415453-6415512
A_18_P25351927	0.0230355	0.000974848	1.32353	down	Homo sapiens diacylglycerol lipase, beta (DAGLB), transcript variant 2, mRNA.		FALSE	221955	DAGLB		143806	6464703	+	chr7:6464644-6464703
A_16_P01649505	0.0391848	0.00210545	1.51998	down	Homo sapiens diacylglycerol lipase, beta (DAGLB), transcript variant 2, mRNA.		FALSE	221955	DAGLB		36794	6475905	+	chr7:6475846-6475905
A_14_P101317	0.0493435	0.00300192	1.21324	down	Homo sapiens chromosome 7 open reading frame 42 (C7orf42), mRNA.		FALSE	55069	C7orf42		172586	66389102	+	chr7:66389043-66389102
A_16_P03809529	0.0227591	0.000958619	1.21387	down	Homo sapiens protein kinase, cAMP-dependent, regulatory, type I, beta (PRKAR1B), transcript variant 2, mRNA.		FALSE	5575	PRKAR1B		106683	702635	+	chr7:702576-702635
A_16_P32034182	0.0248644	0.00108342	1.20031	down	Homo sapiens GTF2I repeat domain containing 1 (GTF2IRD1), transcript variant 1, mRNA.		FALSE	9569	GTF2IRD1		149456	74005130	+	chr7:74005086-74005130
A_14_P101230	0.028484	0.00131405	1.37567	down	Homo sapiens serine/arginine repetitive matrix 3 (SRRM3), mRNA.		FALSE		SRRM3		117059	75914800	+	chr7:75914742-75914800
A_14_P200217	0.0449282	0.00259465	1.22773	down	Homo sapiens transmembrane protein 60 (TMEM60), mRNA.		FALSE	85025	TMEM60		162270	77423109	+	chr7:77423050-77423109
A_16_P17995570	0.0472808	0.00280956	1.30426	down	Homo sapiens guanine nucleotide binding protein (G protein), alpha inhibiting activity polypeptide 1 (GNAI1), mRNA.		FALSE	2770	GNAI1		128242	79766555	+	chr7:79766496-79766555
A_16_P18001382	0.0441886	0.00252802	1.30346	down	Homo sapiens calcium channel, voltage-dependent, alpha 2/delta subunit 1 (CACNA2D1), mRNA.		FALSE	781	CACNA2D1		9428	81917528	+	chr7:81917469-81917528
A_16_P17822297	0.0153771	0.000561478	1.25952	down	Homo sapiens Sad1 and UNC84 domain containing 1 (SUN1), transcript variant 3, mRNA.		FALSE		SUN1		95179	894568	+	chr7:894509-894568
A_16_P01752484	0.0381987	0.00202156	1.25767	down	Homo sapiens cyclin-dependent kinase 14 (CDK14), mRNA.		FALSE		CDK14		166741	90402206	+	chr7:90402147-90402206
A_16_P38108959	0.0144001	0.000513385	1.44583	down	Homo sapiens KRIT1, ankyrin repeat containing (KRIT1), transcript variant 2, mRNA.		FALSE	889	KRIT1		1075	91834299	+	chr7:91834240-91834299
A_16_P38108991	0.0119647	0.000398076	1.39401	down	Homo sapiens KRIT1, ankyrin repeat containing (KRIT1), transcript variant 2, mRNA.		FALSE	889	KRIT1		172568	91852289	+	chr7:91852230-91852289
A_16_P18025199	0.00969829	0.000297956	1.38196	down	Homo sapiens ankyrin repeat and IBR domain containing 1 (ANKIB1), mRNA.		FALSE	54467	ANKIB1		129958	91887211	+	chr7:91887152-91887211
A_14_P104224	0.017569	0.000674478	1.22782	down	Homo sapiens ankyrin repeat and IBR domain containing 1 (ANKIB1), mRNA.		FALSE	54467	ANKIB1		44494	91914360	+	chr7:91914301-91914360
A_16_P18026252	0.0375341	0.00197013	1.2257	down	Homo sapiens cyclin-dependent kinase 6 (CDK6), transcript variant 1, mRNA.		FALSE	1021	CDK6		140730	92292357	+	chr7:92292298-92292357
A_14_P131992	0.00444875	0.000105702	1.3668	down	Homo sapiens collagen, type I, alpha 2 (COL1A2), mRNA.		FALSE	1278	COL1A2		122312	94024018	+	chr7:94023965-94024018
A_16_P01762679	0.0384999	0.00204603	1.21564	down	Homo sapiens MGC72080 pseudogene (MGC72080), non-coding RNA.		FALSE		MGC72080		22567	97597701	+	chr7:97597642-97597701
A_16_P01762860	0.0205523	0.000834252	1.36233	down	Homo sapiens lemur tyrosine kinase 2 (LMTK2), mRNA.		FALSE	22853	LMTK2		146830	97808528	+	chr7:97808469-97808528
A_16_P01762884	0.042994	0.00242384	1.20782	down	Homo sapiens lemur tyrosine kinase 2 (LMTK2), mRNA.		FALSE	22853	LMTK2		87158	97826399	+	chr7:97826340-97826399
A_16_P01762891	0.0358585	0.00184529	1.28216	down	Homo sapiens lemur tyrosine kinase 2 (LMTK2), mRNA.		FALSE	22853	LMTK2		97138	97835308	+	chr7:97835249-97835308
A_16_P01763717	0.00151898	2.25427e-05	1.6823	down	Homo sapiens transformation/transcription domain-associated protein (TRRAP), mRNA.		FALSE	8295	TRRAP		130581	98527735	+	chr7:98527676-98527735
A_14_P120541	0.0455681	0.00265222	1.24036	down	Homo sapiens actin related protein 2/3 complex, subunit 1B, 41kDa (ARPC1B), mRNA.		FALSE	10095	ARPC1B		139160	98976819	+	chr7:98976760-98976819
A_14_P109417	0.0289722	0.00135097	1.30562	down	Homo sapiens PDGFA associated protein 1 (PDAP1), mRNA.		FALSE	11333	PDAP1		20935	98997779	+	chr7:98997721-98997779
A_14_P126416	0.032841	0.00162227	1.24961	down	Homo sapiens zinc finger protein 394 (ZNF394), mRNA.		FALSE	84124	ZNF394		79034	99096627	+	chr7:99096568-99096627
A_14_P118792	0.0301134	0.00142922	1.23634	down	Homo sapiens zinc finger protein 498 (ZNF498), mRNA.		FALSE	221785	ZNF498		143407	99222926	+	chr7:99222867-99222926
A_14_P131168	0.0208356	0.000850928	1.22508	down	Homo sapiens minichromosome maintenance complex component 7 (MCM7), transcript variant 2, mRNA.		FALSE	4176	MCM7		69153	99697046	+	chr7:99696987-99697046
A_14_P124769	0.0159511	0.000592187	1.39779	down	Homo sapiens glypican 2 (GPC2), mRNA.		FALSE	221914	GPC2		6651	99767299	+	chr7:99767240-99767299
A_16_P18043619	0.0231594	0.000983037	1.33958	down	Homo sapiens glypican 2 (GPC2), mRNA.		FALSE	221914	GPC2		20342	99773653	+	chr7:99773597-99773653
A_16_P01765364	0.0144919	0.000518135	1.31691	down	Homo sapiens GATS, stromal antigen 3 opposite strand (GATS), transcript variant 1, mRNA.		FALSE		GATS		22727	99819089	+	chr7:99819040-99819089
A_16_P38128884	0.0123333	0.000415041	1.21347	down	Homo sapiens paired immunoglobin-like type 2 receptor alpha (PILRA), transcript variant 1, mRNA.		FALSE	29992	PILRA		78849	99983182	+	chr7:99983123-99983182
A_16_P38521905	0.0449809	0.00260037	1.30602	down	Homo sapiens zinc finger protein, multitype 2 (ZFPM2), mRNA.		FALSE	23414	ZFPM2		138110	106372004	+	chr8:106371945-106372004
A_14_P131683	0.0243179	0.00105044	1.25986	down	Homo sapiens prostate stem cell antigen (PSCA), mRNA.		FALSE	8000	PSCA		102244	143762941	+	chr8:143762893-143762941
A_14_P113392	0.0408211	0.00224432	1.25155	down	Homo sapiens lymphocyte antigen 6 complex, locus K (LY6K), transcript variant 2, mRNA.		FALSE	54742	LY6K		107356	143783081	+	chr8:143783029-143783081
A_16_P02043053	0.043385	0.00245372	1.21569	down	Homo sapiens chromosome 8 open reading frame 73 (C8orf73), mRNA.		FALSE	642475	C8orf73		64564	144653490	+	chr8:144653431-144653490
A_16_P18522905	0.0416209	0.002311	1.43619	down	Homo sapiens HEAT repeat containing 7A (HEATR7A), transcript variant 2, mRNA.		FALSE		HEATR7A		22791	145267901	+	chr8:145267842-145267901
A_14_P137783	0.048513	0.00292595	1.22958	down	Homo sapiens cleavage and polyadenylation specific factor 1, 160kDa (CPSF1), mRNA.		FALSE	29894	CPSF1		119274	145633996	+	chr8:145633949-145633996
A_14_P138731	0.0278222	0.00126825	1.27402	down	Homo sapiens kinesin family member C2 (KIFC2), mRNA.		FALSE	90990	KIFC2		163053	145699139	+	chr8:145699087-145699139
A_16_P38286295	0.0193829	0.00076853	1.21419	up	Homo sapiens CUB and Sushi multiple domains 1 (CSMD1), mRNA.		FALSE	64478	CSMD1		134140	3681641	+	chr8:3681582-3681641
A_14_P133159	0.0439511	0.00250656	1.36605	down	Homo sapiens ATPase, H+ transporting, lysosomal 50/57kDa, V1 subunit H (ATP6V1H), transcript variant 3, mRNA.		FALSE	51606	ATP6V1H		86097	54755118	+	chr8:54755059-54755118
A_16_P18325193	0.0289364	0.00134698	1.26926	down	Homo sapiens aspartate beta-hydroxylase (ASPH), transcript variant 6, mRNA.		FALSE	444	ASPH		19921	62468457	+	chr8:62468398-62468457
A_14_P123505	0.0363722	0.00188685	1.33633	down	Homo sapiens ST6 (alpha-N-acetyl-neuraminyl-2,3-beta-galactosyl-1, 3)-N-acetylgalactosaminide alpha-2,6-sialyltransferase 4 (ST6GALNAC4), transcript variant 1, mRNA.		FALSE	27090	ST6GALNAC4		25881	130674259	+	chr9:130674202-130674259
A_16_P38888676	0.03631	0.00188154	1.28469	down	Homo sapiens PR domain containing 12 (PRDM12), mRNA.		FALSE	59335	PRDM12		89205	133540954	+	chr9:133540895-133540954
A_14_P107262	0.0253625	0.00111289	1.30238	down	Homo sapiens serologically defined colon cancer antigen 3 (SDCCAG3), transcript variant 1, mRNA.		FALSE	10807	SDCCAG3		96872	139299731	+	chr9:139299672-139299731
A_16_P18578174	0.0456803	0.00266166	1.31084	up	Homo sapiens methylthioadenosine phosphorylase (MTAP), mRNA.		FALSE	4507	MTAP		127486	21832787	+	chr9:21832728-21832787
A_14_P130650	0.0051896	0.00012972	1.37018	up	Homo sapiens cyclin-dependent kinase inhibitor 2A (melanoma, p16, inhibits CDK4) (CDKN2A), transcript variant 4, mRNA.		FALSE	1029	CDKN2A		6753	21978405	+	chr9:21978346-21978405
A_14_P112983	0.00495958	0.00012188	1.37252	up	Homo sapiens cyclin-dependent kinase inhibitor 2A (melanoma, p16, inhibits CDK4) (CDKN2A), transcript variant 4, mRNA.		FALSE	1029	CDKN2A		101908	21990581	+	chr9:21990522-21990581
A_14_P102897	0.014651	0.000525546	1.23124	up	Homo sapiens CDKN2B antisense RNA (non-protein coding) (CDKN2BAS), antisense RNA.		FALSE		CDKN2BAS		18075	22003710	+	chr9:22003651-22003710
A_14_P103496	0.0155265	0.000569421	1.32075	up	Homo sapiens CDKN2B antisense RNA (non-protein coding) (CDKN2BAS), antisense RNA.		FALSE		CDKN2BAS		79402	22008226	+	chr9:22008167-22008226
A_16_P18578494	0.0390884	0.00209711	1.29318	up	Homo sapiens CDKN2B antisense RNA (non-protein coding) (CDKN2BAS), antisense RNA.		FALSE		CDKN2BAS		56662	22017397	+	chr9:22017338-22017397
A_16_P18578581	0.0278903	0.00127393	1.35017	up	Homo sapiens CDKN2B antisense RNA (non-protein coding) (CDKN2BAS), antisense RNA.		FALSE		CDKN2BAS		101036	22052139	+	chr9:22052080-22052139
A_14_P106458	0.0464122	0.00272884	1.28078	up	Homo sapiens ELAV (embryonic lethal, abnormal vision, Drosophila)-like 2 (Hu antigen B) (ELAVL2), transcript variant 3, mRNA.		FALSE	1993	ELAVL2		114174	23789216	+	chr9:23789157-23789216
A_16_P18594035	0.00567906	0.000146813	1.20149	up	Homo sapiens leucine rich repeat and Ig domain containing 2 (LINGO2), mRNA.		FALSE	158038	LINGO2		124873	28648396	+	chr9:28648337-28648396
A_16_P18594062	0.010749	0.000344771	1.21834	up	Homo sapiens leucine rich repeat and Ig domain containing 2 (LINGO2), mRNA.		FALSE	158038	LINGO2		4778	28659156	+	chr9:28659097-28659156
A_14_P201930	0.00443043	0.000105062	1.21014	up	Homo sapiens leucine rich repeat and Ig domain containing 2 (LINGO2), mRNA.		FALSE	158038	LINGO2		67536	28670237	+	chr9:28670178-28670237
A_16_P18695351	0.0468886	0.00277108	1.28647	down	Homo sapiens FYVE, RhoGEF and PH domain containing 3 (FGD3), transcript variant 1, mRNA.		FALSE	89846	FGD3		8680	95725968	+	chr9:95725909-95725968
A_16_P18699148	0.0307892	0.00147537	1.32177	down	Homo sapiens chromosome 9 open reading frame 3 (C9orf3), mRNA.		FALSE	84909	C9orf3		121005	97563041	+	chr9:97562982-97563041
